# Supplementary material for: Prevalence, comorbidity, and breed differences in canine anxiety in 13,700 Finnish pet dogs
Source: Sci Rep. 2020 Mar 5;10:2962. doi: 10.1038/s41598-020-59837-z (PMC7058607; doi:10.1038/s41598-020-59837-z)
Supplement: Supplementary file 2 — Dataset 1. [file 41598_2020_59837_MOESM2_ESM.xlsx]

## Sheet: Title page
	Dataset
	Prevalence, comorbidity, and breed differences in canine anxiety in 13,700 Finnish pet dogs
	Milla Salonen1,2,3, Sini Sulkama1,2,3, Salla Mikkola1,2,3, Jenni Puurunen1,2,3, Emma Hakanen1,2,3, Katriina Tiira1,2,3, César Araujo1,2,3, Hannes Lohi1,2,3*
	1 Department of Medical and Clinical Genetics, University of Helsinki, Helsinki, Finland
	2 Department of Veterinary Biosciences, University of Helsinki, Helsinki, Finland
	3 Folkhälsan Research Center, Helsinki, Finland
	* Corresponding author:
	Hannes Lohi, PhD, Professor
	Email: hannes.lohi@helsinki.fi (HL)

## Sheet: Data
ID	Breed	Body_size	Age	Sex	Sterilisation	Weaningtime	Socialization_score	Family	Dogs	Experience	Daily_exercise	Activities_training	Alone	Urban_environment_score	Fear_of_strangers	Fear_of_dogs	Fear_of_situations	Fear	Aggression_toward_strangers	Aggression_toward_owner	Aggression	Fear_of_thunder	Fear_of_fireworks	Fear_of_gunshot	Noise_sensitivity	Fear_of_surfaces_and_heights	Destroy_urinate_alone	Vocalize_salivate_pant_alone	Separation_related_behaviour	Inattention	Inattention_group	Hyperactivity_impulsivity	Hyperactivity_impulsivity_group	Tail_chasing	Fly_snapping	Surface_licking	Pacing	Staring	Excessive_drinking	Self_biting	Compulsive_behaviour
1	rough_collie	large	9	1	0	1	17	3	2	2	3	1	0	-2.01724	low	low	low	low	low	low	low	low	low	low	low	moderate	low	unc	unc	-0.385155	moderate	-0.840524	low	low	low	low	low	low	low	moderate	moderate
2	australian_kelpie	medium	2.5	1	0	1	26	1	2	2	3	2	0	0.635463	low	low	low	low	low	low	low	low	low	low	low	moderate	low	unc	unc	-0.650053	moderate	-0.553108	moderate	low	low	low	low	moderate	low	low	moderate
3	miniature_pinscher	small	4	1	1	2	18	2	2	2	2	2	2	0.1081	high	high	high	high	high	low	high	low	low	high	high	high	low	low	low	0.781369	high	1.62467	high	low	low	low	low	low	low	low	low
4	other_breed	large	6	2	0	4	22	1	2	2	4	1	3	-0.692264	low	low	low	low	moderate	moderate	moderate	low	low	low	low	moderate	low	low	low	2.17656	high	-0.532651	moderate	low	low	low	low	low	moderate	low	moderate
5	rough_collie	large	8	1	0	1	17	3	2	2	3	1	0	-2.01724	low	low	low	low	low	low	low	low	low	low	low	low	low	unc	unc	-1.34722	low	-0.750546	low	low	low	low	low	low	low	moderate	moderate
6	mixed_breed	NA	1.4	2	0	NA	24	5	2	2	3	2	1	-1.96708	low	high	low	high	low	low	low	low	high	low	high	low	high	high	high	-0.392411	moderate	-0.776188	low	low	low	low	low	low	low	low	low
7	shetland_sheepdog	medium	11.8	1	0	3	21	5	2	2	3	1	0	-2.1044	moderate	low	low	moderate	low	moderate	moderate	low	low	low	low	low	low	low	low	-1.6014	low	-0.516498	moderate	low	low	low	low	low	low	low	low
8	siberian_husky	large	13.7	1	1	1	15	4	1	1	2	1	2	-1.85697	low	low	low	low	moderate	moderate	moderate	low	low	low	low	high	unc	unc	unc	0.841793	high	-0.394869	moderate	low	low	low	low	low	low	low	low
9	mixed_breed	NA	4	1	1	2	25	5	1	1	2	2	0	0.285453	low	high	moderate	high	moderate	moderate	moderate	low	high	unc	high	moderate	moderate	high	high	-0.696792	moderate	-0.338853	moderate	low	low	low	low	low	low	high	high
10	border_collie	large	9.7	2	0	3	18	5	2	2	3	1	0	-2.1044	low	low	low	low	low	low	low	low	unc	high	high	low	low	low	low	-1.46593	low	-1.14221	low	low	low	low	low	low	low	low	low
11	miniature_schnauzer	small	2.3	1	0	2	23	2	1	1	2	2	2	NA	low	low	low	low	low	low	low	low	low	low	low	moderate	low	unc	unc	-0.218748	moderate	-1.16086	low	low	low	low	low	low	low	low	low
12	american_staffordshire_terrier	medium	4	1	0	NA	NA	2	1	1	3	2	2	NA	low	moderate	low	moderate	low	low	low	low	low	low	low	moderate	moderate	moderate	moderate	0.0498074	moderate	-0.705846	moderate	low	moderate	low	low	low	moderate	low	moderate
13	australian_shepherd	large	1.5	1	0	2	23	2	1	2	2	2	2	NA	low	low	low	low	low	low	low	unc	unc	low	unc	low	unc	unc	unc	0.999161	high	4.36505	high	low	low	moderate	low	low	moderate	moderate	moderate
14	siberian_husky	large	7.2	2	0	1	12	2	2	2	3	1	2	-1.85697	low	low	low	low	low	low	low	low	low	low	low	moderate	unc	low	unc	0.520927	moderate	-0.203674	moderate	low	low	low	low	low	low	low	low
15	dalmatian	large	4.5	1	1	NA	16	1	2	1	3	2	3	1.13997	low	high	high	high	low	moderate	moderate	high	high	moderate	high	high	moderate	moderate	moderate	0.11596	moderate	-0.675686	moderate	low	low	low	low	low	low	moderate	moderate
16	german_shepherd	large	1.7	2	0	2	23	5	2	2	4	2	0	-1.59228	low	high	low	high	low	low	low	low	low	low	low	unc	moderate	moderate	moderate	-0.574001	moderate	-0.808776	low	low	low	low	low	low	moderate	moderate	moderate
17	rough_collie	large	5	2	0	2	16	3	2	2	3	1	0	-2.01724	low	moderate	low	moderate	low	low	low	low	high	high	high	moderate	low	unc	unc	-1.28105	low	-1.01696	low	low	low	low	low	low	low	moderate	moderate
18	border_collie	large	4.7	1	0	NA	20	5	2	2	3	2	0	-2.1044	moderate	low	low	moderate	moderate	low	moderate	low	unc	low	unc	low	low	low	low	-1.46593	low	-1.14221	low	low	low	low	low	low	low	low	low
19	other_breed	medium	2.2	1	0	3	18	2	2	2	2	2	0	NA	low	low	low	low	low	low	low	moderate	moderate	low	moderate	unc	low	low	low	0.789228	high	1.02064	high	low	low	moderate	low	low	low	low	moderate
20	rough_collie	large	4	2	0	1	16	3	2	2	3	1	0	-2.01724	low	moderate	low	moderate	low	low	low	low	low	low	low	moderate	low	unc	unc	-1.08996	low	-0.332493	moderate	low	low	low	low	low	low	low	low
21	siberian_husky	large	1.8	2	0	NA	16	5	2	2	3	1	2	-1.85697	low	low	low	low	low	low	low	low	low	low	low	moderate	unc	low	unc	-0.659711	moderate	-1.09258	low	low	low	low	low	low	low	unc	unc
22	shetland_sheepdog	medium	0.3	1	0	3	22	1	1	2	4	0	2	-2.08825	low	high	low	high	low	low	low	unc	unc	unc	unc	unc	unc	low	unc	0.414732	moderate	1.11478	high	moderate	low	low	low	low	moderate	low	moderate
23	dobermann	large	1.5	2	0	4	22	5	2	2	2	2	2	-0.547527	low	low	low	low	low	low	low	low	low	low	low	high	low	low	low	-1.46593	low	-1.14221	low	low	low	low	low	low	low	low	low
24	golden_retriever	large	4.5	2	1	2	28	3	2	2	2	1	1	-1.95042	low	low	low	low	low	low	low	high	high	moderate	high	moderate	low	low	low	0.0815869	moderate	-0.418765	moderate	low	low	low	low	low	low	low	low
25	border_terrier	medium	12.5	2	1	3	21	2	1	1	2	0	2	NA	low	high	low	high	low	low	low	high	high	low	high	high	moderate	moderate	moderate	0.0909812	moderate	0.545099	high	low	low	low	low	low	moderate	moderate	moderate
26	shetland_sheepdog	medium	2.8	1	0	3	20	5	2	2	3	2	0	-2.1044	low	low	low	low	low	low	low	low	unc	low	unc	low	low	low	low	-1.46593	low	-1.14221	low	low	low	low	low	low	low	low	low
27	wirehaired_dachshund	small	9.9	2	1	2	NA	2	2	1	2	NA	2	0.841764	low	moderate	low	moderate	low	high	high	low	low	low	low	moderate	low	low	low	-0.603343	moderate	-0.526779	moderate	low	low	moderate	low	low	low	moderate	moderate
28	other_breed	medium	3.5	1	0	4	17	2	1	2	2	NA	3	-0.351361	moderate	low	low	moderate	low	low	low	low	low	low	low	moderate	low	low	low	-1.3873	low	-0.540949	moderate	low	low	low	low	low	low	low	low
29	cavalier_king_charles_spaniel	small	4.5	1	0	NA	NA	3	1	1	2	2	3	NA	low	low	unc	unc	low	moderate	moderate	low	low	unc	unc	moderate	low	unc	unc	-0.150152	moderate	-0.457934	moderate	low	low	low	low	low	low	moderate	moderate
30	border_collie	large	1.3	1	0	3	27	2	2	2	3	2	2	-0.687458	moderate	low	low	moderate	low	low	low	low	low	unc	unc	high	moderate	moderate	moderate	-0.947584	low	-0.96699	low	low	low	low	low	low	low	low	low
31	schnauzer	medium	4	2	0	4	23	3	2	1	2	2	2	-1.25411	low	low	low	low	low	moderate	moderate	low	low	low	low	moderate	low	unc	unc	-1.28105	low	-1.01696	low	low	low	low	low	low	low	moderate	moderate
32	chinese_crested_dog	small	10.5	1	1	2	18	2	2	2	1	0	3	-1.84345	low	low	low	low	low	low	low	low	low	unc	unc	high	low	low	low	0.373909	moderate	-0.825637	low	moderate	low	low	low	low	low	moderate	moderate
33	medium_size_spitz	small	6	1	1	NA	NA	3	2	2	2	NA	1	-1.95076	low	low	low	low	low	high	high	low	low	low	low	moderate	moderate	moderate	moderate	3.70837	high	0.293469	moderate	low	low	low	low	low	low	high	high
34	finnish_lapponian_dog	medium	6	2	0	3	14	5	2	2	3	1	0	NA	low	high	low	high	unc	low	unc	low	high	low	high	unc	low	low	low	0.239439	moderate	-1.14132	low	low	low	low	low	low	low	low	low
35	cairn_terrier	small	2	2	0	NA	NA	2	2	2	1	NA	1	-1.63562	high	low	unc	high	low	low	low	low	high	unc	high	moderate	unc	unc	unc		unc		unc	low	low	low	unc	low	low	low	unc
36	chinese_crested_dog	small	7	1	1	4	6	4	2	1	2	NA	2	0.345502	high	high	high	high	high	moderate	high	low	low	low	low	moderate	unc	unc	unc	1.45563	high	0.0779875	moderate	low	moderate	moderate	low	moderate	moderate	moderate	moderate
37	wirehaired_dachshund	small	5	1	0	2	22	2	2	1	2	1	2	-1.44718	moderate	high	low	high	low	high	high	low	low	low	low	moderate	unc	unc	unc	0.738447	high	2.29277	high	low	low	high	low	low	low	moderate	high
38	border_collie	large	1	2	0	3	20	5	2	2	3	2	0	-2.1044	high	low	moderate	high	moderate	low	moderate	low	unc	low	unc	low	low	low	low	-0.524571	moderate	-0.552028	moderate	low	low	low	low	low	low	low	low
39	german_shepherd	large	0.7	2	0	2	19	1	1	2	2	2	3	NA	low	high	low	high	low	moderate	moderate	low	low	unc	unc	moderate	low	low	low	0.907359	high	0.261042	moderate	low	low	low	low	low	low	low	low
40	other_breed	medium	4.3	1	0	3	24	2	2	1	2	2	0	-2.00226	low	low	moderate	moderate	low	moderate	moderate	moderate	high	high	high	moderate	high	moderate	high	-0.0583178	moderate	0.822844	high	low	low	low	low	low	low	moderate	moderate
41	american_staffordshire_terrier	medium	1.5	2	0	4	20	3	2	1	3	1	2	0.344928	low	high	high	high	low	low	low	low	high	unc	high	unc	unc	low	unc	-0.845084	low	-0.444402	moderate	moderate	low	low	low	moderate	low	low	moderate
42	other_breed	NA	0.8	2	0	3	25	3	2	2	2	1	1	-1.95076	high	moderate	low	high	high	low	high	low	low	low	low	unc	low	low	low	0.846481	high	0.22788	moderate	low	low	low	low	low	low	low	low
43	cocker_spaniel	medium	3.5	2	0	4	21	1	2	2	3	2	2	0.451725	low	low	low	low	low	low	low	low	low	low	low	low	low	low	low	-0.832008	low	-0.482444	moderate	low	low	low	low	low	low	low	low
44	cairn_terrier	small	4	1	0	3	23	2	2	2	3	1	0	-1.97382	low	low	low	low	low	low	low	low	low	low	low	high	moderate	moderate	moderate	-0.71535	moderate	-0.0329728	moderate	low	low	low	low	low	low	low	low
45	welsh_corgi_pembroke	small	0.9	2	0	3	34	2	2	2	1	1	2	NA	low	low	low	low	moderate	moderate	moderate	low	low	low	low	moderate	unc	low	unc	0.118538	moderate	0.181247	moderate	low	low	moderate	low	moderate	low	moderate	moderate
46	labrador_retriever	large	5	2	1	3	13	2	2	2	NA	2	0	NA	high	moderate	low	high	low	unc	unc	low	high	high	high	low	low	low	low	-1.11028	low	-0.596149	moderate	low	low	low	low	low	low	low	low
47	other_breed	large	2.1	2	0	3	NA	1	2	2	4	1	0	1.98316	low	high	high	high	low	moderate	moderate	low	low	unc	unc	high	unc	unc	unc	0.60435	high	0.895395	high	low	low	unc	low	low	moderate	unc	moderate
48	other_breed	NA	1	2	0	NA	6	5	2	2	3	0	2	-1.85697	high	high	high	high	moderate	low	moderate	low	unc	low	unc	low	moderate	moderate	moderate	0.838024	high	-0.478965	moderate	low	low	low	low	low	low	moderate	moderate
49	rough_collie	large	3	2	0	NA	20	3	2	2	3	1	0	-2.01756	moderate	moderate	low	moderate	high	low	high	low	low	low	low	low	unc	unc	unc	-1.10915	low	-0.284452	moderate	low	low	low	low	low	low	moderate	moderate
50	chinese_crested_dog	small	7	1	1	NA	NA	2	2	2	1	0	3	-1.84627	high	low	low	high	high	low	high	low	low	unc	unc	unc	moderate	moderate	moderate	2.80193	high	-0.941647	low	low	low	low	low	low	low	low	low
51	rottweiler	large	8	1	0	3	23	5	2	1	1	1	2	-0.671422	low	moderate	low	moderate	low	low	low	low	low	unc	unc	low	unc	unc	unc	0.129327	moderate	0.274904	moderate	low	moderate	moderate	low	low	low	low	moderate
52	other_breed	large	1.3	2	0	4	18	5	2	2	4	1	2	NA	high	high	low	high	moderate	low	moderate	high	high	low	high	low	low	unc	unc	0.522429	moderate	0.647552	high	low	low	low	low	low	low	low	low
53	other_breed	medium	2	2	0	4	19	2	2	2	3	1	2	NA	high	moderate	low	high	low	unc	unc	low	unc	unc	unc	high	moderate	moderate	moderate	2.14716	high	0.630125	high	low	moderate	moderate	low	low	low	moderate	moderate
54	cairn_terrier	small	2.5	1	1	3	25	2	1	1	2	NA	2	NA	low	low	low	low	low	moderate	moderate	moderate	high	unc	high	high	low	low	low	-0.170784	moderate	0.739637	high	low	low	high	low	low	low	moderate	high
55	schnauzer	medium	2.5	2	0	4	21	3	2	2	2	2	2	-1.25411	low	moderate	low	moderate	low	low	low	low	low	low	low	moderate	unc	unc	unc	-1.22347	low	-0.63038	moderate	low	low	low	low	low	high	low	high
56	finnish_spitz	medium	4.2	2	0	2	23	5	2	2	3	1	0	-1.59228	low	moderate	low	moderate	moderate	high	high	low	low	low	low	unc	low	low	low	1.09246	high	0.76583	high	low	low	low	low	low	moderate	low	moderate
57	longhaired_dachshund	small	8.7	1	0	4	21	2	2	2	2	NA	2	0.841764	high	moderate	low	high	high	high	high	high	high	low	high	high	unc	low	unc	0.0010619	moderate	0.422414	moderate	low	low	low	low	low	low	low	low
58	finnish_lapponian_dog	medium	10	2	0	4	19	1	2	2	3	0	1	-0.575473	low	high	low	high	low	moderate	moderate	moderate	high	high	high	moderate	low	low	low	-1.22347	low	-0.63038	moderate	low	low	low	low	low	low	low	low
59	labrador_retriever	large	1.3	2	0	3	24	4	2	2	3	2	2	0.345502	low	low	low	low	low	low	low	low	low	low	low	moderate	unc	unc	unc	0.884016	high	1.52685	high	low	unc	high	low	moderate	moderate	moderate	high
60	rough_collie	large	2	1	0	2	14	3	2	2	4	1	0	-2.01756	low	moderate	low	moderate	low	low	low	low	unc	low	unc	low	unc	unc	unc	0.693971	high	0.799754	high	low	low	low	low	low	low	low	low
61	miniature_poodle	small	2.9	2	0	2	20	2	2	2	3	2	1	1.44464	high	high	moderate	high	low	low	low	low	low	low	low	unc	low	low	low	0.575262	moderate	0.408086	moderate	moderate	low	low	low	low	low	low	moderate
62	welsh_corgi_pembroke	small	7	1	0	2	25	2	1	1	3	0	0	-0.759892	low	low	low	low	low	low	low	moderate	high	unc	high	moderate	low	low	low	-0.696538	moderate	-1.10816	low	moderate	low	moderate	low	low	moderate	moderate	moderate
63	great_dane	large	1	1	0	3	10	2	2	2	2	1	3	-2.09361	low	low	low	low	low	low	low	low	low	low	low	moderate	high	moderate	high	-0.351956	moderate	0.0413612	moderate	low	low	low	low	low	low	moderate	moderate
64	smooth_dachshund	small	11	2	1	4	24	2	2	1	2	1	3	-0.945194	low	high	moderate	high	low	low	low	moderate	moderate	low	moderate	high	low	low	low	-0.0911867	moderate	0.182419	moderate	low	low	low	low	low	low	moderate	moderate
65	wheaten_terrier	medium	9	1	0	NA	22	2	1	1	3	NA	2	-1.4885	high	low	low	high	low	moderate	moderate	low	low	unc	unc	low	moderate	moderate	moderate	-0.612355	moderate	-0.283814	moderate	moderate	low	low	low	low	low	low	moderate
66	german_shepherd	large	1	1	0	1	15	3	2	2	4	1	0	-2.01756	low	low	low	low	low	low	low	low	low	low	low	low	unc	unc	unc	-1.59827	low	-0.609376	moderate	low	low	low	low	low	low	moderate	moderate
67	toy_poodle	small	8	2	1	4	19	4	2	2	2	0	0	NA	low	moderate	low	moderate	low	low	low	low	low	unc	unc	high	unc	moderate	moderate	1.17875	high	-0.493327	moderate	low	low	low	low	low	low	low	low
68	cocker_spaniel	medium	13	2	1	4	NA	1	2	2	3	NA	2	0.451725	low	low	low	low	low	low	low	low	low	low	low	low	low	low	low	-1.32113	low	-0.807368	low	low	low	low	low	low	low	low	low
69	shetland_sheepdog	medium	1	1	0	2	13	3	2	2	4	1	0	-2.01756	low	moderate	low	moderate	low	low	low	low	low	low	low	unc	unc	unc	unc	-0.412247	moderate	0.157693	moderate	low	low	low	low	low	low	low	low
70	pinscher	medium	9.5	1	1	1	14	2	2	1	2	NA	2	1.40658	moderate	low	low	moderate	high	high	high	high	high	high	high	high	low	low	low	0.873773	high	-0.741495	moderate	low	low	low	low	low	low	low	low
71	other_breed	large	1.5	1	0	4	29	5	2	2	3	2	2	0.391423	low	low	low	low	low	low	low	unc	moderate	low	moderate	unc	unc	low	unc	-0.658099	moderate	-0.154506	moderate	low	low	low	low	low	moderate	low	moderate
72	miniature_poodle	small	3.6	2	1	3	22	2	2	2	2	0	1	1.44464	low	high	low	high	low	low	low	low	low	low	low	unc	low	low	low	1.14352	high	0.0784739	moderate	low	low	moderate	low	low	low	moderate	moderate
73	mixed_breed	NA	2	1	0	1	23	1	2	2	3	0	1	0.543877	high	moderate	high	high	moderate	moderate	moderate	low	low	unc	unc	moderate	high	moderate	high		unc		unc	low	low	moderate	high	low	low	moderate	high
74	pinscher	medium	2.6	1	0	NA	15	3	2	2	4	0	0	-0.852048	moderate	low	moderate	moderate	high	low	high	low	low	low	low	high	moderate	moderate	moderate	1.68202	high	0.795745	high	low	low	low	low	low	low	low	low
75	pinscher	medium	1.9	2	0	3	18	2	1	2	2	2	2	NA	low	low	low	low	low	low	low	low	low	unc	unc	high	low	low	low	0.26388	moderate	0.14045	moderate	low	low	low	low	low	low	moderate	moderate
76	finnish_lapponian_dog	medium	1.5	1	0	2	21	2	1	1	3	1	3	0.884376	low	low	low	low	low	low	low	low	moderate	moderate	moderate	high	low	unc	unc	-0.792314	low	0.609828	high	high	low	moderate	low	low	low	moderate	high
77	german_shepherd	large	5	2	0	2	26	3	2	2	2	2	1	1.29138	low	moderate	low	moderate	low	low	low	low	low	low	low	moderate	unc	unc	unc	0.60435	high	0.895395	high	low	low	low	low	low	low	moderate	moderate
78	longhaired_miniature_dachshund	small	4	1	1	3	23	1	2	1	2	0	3	2.59008	low	high	low	high	low	moderate	moderate	low	moderate	unc	moderate	moderate	high	moderate	high	0.615547	high	0.67198	high	low	low	moderate	low	moderate	low	low	moderate
79	saluki	large	7	2	0	2	26	2	2	2	3	1	1	2.72526	high	high	moderate	high	high	high	high	low	low	low	low	low	low	low	low	0.132367	moderate	-0.52123	moderate	moderate	low	low	low	moderate	low	moderate	moderate
80	samoyed	large	4.4	2	0	2	23	5	2	2	2	1	0	1.29462	low	low	high	high	low	low	low	low	low	low	low	unc	unc	unc	unc	-0.502012	moderate	2.05948	high	low	low	low	low	low	low	low	low
81	saluki	large	6	1	1	3	22	2	2	2	2	0	1	-0.924051	low	high	high	high	low	high	high	high	high	low	high	high	moderate	high	high	0.790233	high	1.61539	high	moderate	moderate	low	high	low	low	moderate	high
82	other_breed	medium	2.5	2	0	3	27	2	2	2	3	2	1	-1.30501	low	moderate	low	moderate	low	low	low	low	moderate	moderate	moderate	moderate	low	low	low	1.34671	high	-0.843214	low	low	low	low	low	low	low	low	low
83	whippet	medium	3.9	2	0	NA	25	2	2	2	3	1	0	-0.735585	moderate	low	high	high	low	low	low	moderate	moderate	unc	moderate	unc	unc	low	unc	0.218295	moderate	-0.210454	moderate	low	low	low	low	low	low	low	low
84	australian_kelpie	medium	3	1	0	1	23	3	1	1	2	2	1	NA	low	low	moderate	moderate	low	low	low	low	low	low	low	high	low	low	low		unc		unc	low	low	moderate	low	low	low	low	moderate
85	other_breed	small	1.7	1	0	4	17	5	2	2	4	1	2	-1.92599	low	moderate	low	moderate	low	low	low	low	moderate	unc	moderate	unc	low	low	low	-0.0343656	moderate	-0.262179	moderate	low	low	low	low	low	moderate	low	moderate
86	pinscher	medium	3.8	2	0	NA	16	2	2	2	2	1	0	-1.87801	moderate	low	low	moderate	low	low	low	low	low	moderate	moderate	high	low	unc	unc	0.40242	moderate	-0.471217	moderate	low	low	low	low	low	low	low	low
87	dobermann	large	1.3	2	0	1	27	2	2	2	3	2	2	1.40658	low	low	low	low	low	low	low	low	low	low	low	unc	low	low	low	-0.042452	moderate	-0.382605	moderate	low	low	low	low	low	low	high	high
88	australian_kelpie	medium	2	2	0	1	20	3	1	1	1	2	3	-0.538565	low	high	low	high	low	low	low	high	high	high	high	high	low	unc	unc	1.00219	high	0.725279	high	low	low	moderate	low	low	low	moderate	moderate
89	chihuahua	small	5.9	2	1	3	24	4	2	2	2	1	1	0.131825	low	moderate	low	moderate	low	low	low	high	high	high	high	high	low	unc	unc	0.753158	high	-0.735308	moderate	low	low	low	low	low	low	moderate	moderate
90	irish_wolfhound	large	8.8	1	0	4	13	2	2	2	3	0	2	1.02188	moderate	low	low	moderate	moderate	low	moderate	high	high	unc	high	moderate	low	low	low	-0.336089	moderate	-0.735522	moderate	low	low	low	low	low	low	low	low
91	other_breed	medium	1.3	2	0	2	24	2	2	2	3	2	1	1.44464	moderate	moderate	low	moderate	low	low	low	low	low	low	low	moderate	unc	low	unc	0.201715	moderate	0.567707	high	moderate	low	moderate	low	low	low	moderate	moderate
92	lapponian_herder	medium	1.3	1	0	2	21	2	1	1	2	2	1	1.49304	low	low	low	low	low	low	low	low	high	unc	high	unc	low	low	low	2.41048	high	0.75282	high	low	low	low	low	low	moderate	high	high
93	other_breed	medium	1.5	1	1	2	27	3	1	2	3	2	2	NA	low	low	moderate	moderate	low	low	low	low	high	unc	high	high	moderate	moderate	moderate	-0.159257	moderate	-0.21167	moderate	moderate	low	low	low	low	moderate	low	moderate
94	other_breed	large	6	1	0	4	23	2	2	2	3	1	1	2.72526	low	moderate	low	moderate	low	low	low	low	low	low	low	low	low	low	low	-0.891569	low	-0.999453	low	low	moderate	moderate	low	high	moderate	low	high
95	pinscher	medium	6	2	1	3	28	3	2	1	3	0	0	-0.852048	low	low	moderate	moderate	low	high	high	low	low	low	low	moderate	moderate	moderate	moderate	-1.32113	low	-0.807368	low	low	low	low	low	low	low	low	low
96	finnish_lapponian_dog	medium	5.8	1	0	1	30	2	2	2	3	2	0	-0.267533	low	low	low	low	low	low	low	low	low	low	low	low	low	low	low	-0.72588	moderate	-0.826162	low	low	low	low	low	low	low	low	low
97	siberian_husky	large	11.4	2	1	2	25	5	2	1	2	2	0	NA	low	low	low	low	low	low	low	low	low	low	low	moderate	unc	unc	unc	-0.318986	moderate	-1.10694	low	low	low	low	low	low	low	low	low
98	other_breed	large	2.8	2	1	4	16	2	1	1	2	2	0	0.353975	low	high	moderate	high	low	low	low	low	low	moderate	moderate	moderate	low	low	low	1.57982	high	-0.578578	moderate	low	low	low	low	low	low	low	low
99	samoyed	large	3.3	2	0	1	23	5	2	2	2	2	0	1.29462	low	low	low	low	low	low	low	low	low	low	low	unc	unc	low	unc	-1.28105	low	-1.01696	low	moderate	moderate	low	low	low	low	low	moderate
100	wirehaired_miniature_dachshund	small	3	1	1	3	24	1	2	2	2	0	3	2.59008	moderate	high	low	high	low	high	high	low	moderate	unc	moderate	moderate	unc	unc	unc	0.251451	moderate	0.897584	high	low	low	moderate	low	low	low	high	high
101	other_breed	medium	1.8	2	0	3	21	3	2	2	2	2	3	-1.83303	low	low	high	high	low	low	low	low	low	unc	unc	unc	unc	moderate	moderate	-0.969146	low	0.0859763	moderate	low	low	low	low	low	low	low	low
102	other_breed	medium	4.5	1	0	2	23	4	1	1	2	1	2	NA	moderate	low	low	moderate	high	moderate	high	low	low	high	high	moderate	moderate	moderate	moderate	0.173216	moderate	0.668432	high	low	low	low	low	low	low	moderate	moderate
103	labrador_retriever	large	0.7	2	0	2	24	2	2	2	3	2	3	NA	low	low	low	low	low	low	low	low	low	low	low	low	unc	low	unc	0.804712	high	0.358859	moderate	moderate	low	moderate	low	low	moderate	low	moderate
104	other_breed	medium	3	2	0	3	23	1	2	2	2	2	1	-0.43095	moderate	high	low	high	high	low	high	low	low	low	low	low	low	low	low	0.644564	high	0.0487887	moderate	low	low	low	low	low	low	moderate	moderate
105	whippet	medium	0.6	2	0	4	22	2	1	1	2	1	3	-0.460698	low	low	low	low	low	low	low	unc	low	unc	unc	moderate	unc	unc	unc	-0.0188276	moderate	-0.617974	moderate	low	low	low	low	low	low	low	low
106	welsh_corgi_cardigan	small	5	1	0	2	18	2	2	2	3	0	0	NA	low	moderate	low	moderate	low	low	low	low	low	low	low	moderate	low	low	low	-0.050973	moderate	-0.664187	moderate	low	low	low	low	low	low	low	low
107	lapponian_herder	medium	1	1	0	1	21	5	1	2	2	2	2	-0.391716	low	moderate	low	moderate	low	low	low	low	high	low	high	moderate	low	unc	unc	0.602039	high	2.95006	high	moderate	low	low	low	low	low	moderate	moderate
108	german_shepherd	large	6	2	0	3	23	2	2	2	2	2	2	NA	low	moderate	low	moderate	moderate	low	moderate	low	low	low	low	low	low	low	low	-1.46593	low	-1.14221	low	low	low	low	low	low	low	low	low
109	samoyed	large	1.8	2	0	1	23	5	2	2	3	2	0	1.29462	low	low	low	low	low	low	low	low	low	low	low	unc	unc	unc	unc	-1.34722	low	-0.750546	low	low	low	low	low	low	moderate	low	moderate
110	border_terrier	medium	2.7	2	0	3	21	3	1	1	3	1	0	0.797653	low	high	low	high	low	moderate	moderate	low	moderate	moderate	moderate	high	low	low	low	1.59602	high	-0.646152	moderate	low	low	low	low	moderate	low	low	moderate
111	jack_russell_terrier	small	2	1	0	2	28	2	2	2	3	NA	1	-0.466219	low	low	low	low	low	low	low	high	high	high	high	high	moderate	moderate	moderate	1.22142	high	-0.945672	low	moderate	low	low	low	low	low	moderate	moderate
112	cairn_terrier	small	13.5	1	0	3	19	2	1	2	2	0	1	NA	low	low	low	low	moderate	moderate	moderate	low	low	low	low	high	low	unc	unc	0.265275	moderate	-0.428831	moderate	low	low	moderate	low	low	moderate	moderate	moderate
113	whippet	medium	1.5	2	1	4	NA	2	1	2	2	0	2	0.634123	moderate	moderate	low	moderate	low	low	low	low	moderate	unc	moderate	unc	unc	low	unc	0.209426	moderate	-1.08419	low	low	low	high	low	high	low	low	high
114	irish_setter	large	8	1	0	2	19	2	2	2	2	2	2	0.654328	low	low	low	low	low	low	low	low	low	low	low	unc	low	low	low	-1.46593	low	-1.14221	low	low	low	low	low	low	low	moderate	moderate
115	miniature_pinscher	small	8	1	0	NA	NA	2	2	1	2	2	2	0.1081	moderate	low	low	moderate	moderate	high	high	high	high	high	high	moderate	low	unc	unc	0.0545617	moderate	-1.26656	low	low	low	low	low	low	low	low	low
116	border_collie	large	4	2	0	4	24	5	2	2	2	2	1	NA	low	low	low	low	low	low	low	high	high	high	high	unc	low	low	low	-1.0929	low	-0.0341893	moderate	low	low	low	low	low	low	low	low
117	finnish_lapponian_dog	medium	5	2	1	2	22	1	1	1	3	1	0	-1.31498	moderate	moderate	low	moderate	low	low	low	low	low	low	low	moderate	low	low	low	-0.54013	moderate	-0.447196	moderate	low	low	low	low	low	low	moderate	moderate
118	finnish_lapponian_dog	medium	5	1	1	NA	NA	2	2	1	3	2	2	NA	moderate	low	moderate	moderate	low	low	low	low	moderate	moderate	moderate	moderate	low	low	low	0.498629	moderate	-0.556972	moderate	low	low	low	low	low	low	moderate	moderate
119	whippet	medium	3	1	0	4	19	1	2	2	2	2	2	-0.720717	low	low	low	low	low	low	low	low	low	unc	unc	unc	moderate	moderate	moderate	0.265275	moderate	-0.428831	moderate	low	low	moderate	low	low	low	moderate	moderate
120	mixed_breed	NA	2	2	0	NA	NA	2	2	2	1	1	1	NA	moderate	low	high	high	moderate	low	moderate	unc	low	low	unc	moderate	high	high	high	2.7908	high	0.907807	high	low	low	low	low	low	high	high	high
121	other_breed	medium	1.5	1	0	4	11	2	2	2	3	2	1	-1.30501	high	moderate	low	high	low	low	low	low	low	low	low	moderate	low	low	low		unc		unc	low	low	low	low	low	low	low	low
122	miniature_pinscher	small	2	2	0	2	18	2	2	2	2	2	2	0.1081	low	moderate	low	moderate	moderate	low	moderate	low	low	moderate	moderate	moderate	moderate	moderate	moderate	1.81555	high	0.842872	high	low	low	low	low	low	low	low	low
123	shetland_sheepdog	medium	2.5	2	0	3	24	2	2	2	3	2	2	NA	low	moderate	low	moderate	low	low	low	low	low	low	low	moderate	low	unc	unc	-1.07009	low	-0.948537	low	low	low	low	low	low	low	low	low
124	irish_setter	large	5.5	1	1	3	19	2	2	2	2	NA	2	0.654328	low	low	high	high	low	moderate	moderate	low	low	low	low	unc	low	unc	unc	1.26442	high	1.32196	high	low	low	low	low	low	low	moderate	moderate
125	saluki	large	4.5	2	0	3	22	3	2	1	2	1	2	-0.465419	high	moderate	moderate	high	moderate	low	moderate	low	low	low	low	moderate	high	high	high	0.270376	moderate	-0.835933	low	low	low	low	low	low	low	low	low
126	other_breed	large	1.5	1	0	NA	22	4	1	1	3	2	1	-1.29418	low	low	low	low	low	low	low	low	low	low	low	moderate	low	low	low	-1.28105	low	-1.01696	low	low	low	low	low	low	low	low	low
127	cairn_terrier	small	13	2	1	NA	16	1	2	2	2	NA	2	NA	low	low	high	high	low	low	low	high	high	unc	high	high	moderate	moderate	moderate	1.48274	high	0.475654	moderate	low	low	high	low	moderate	moderate	high	high
128	pinscher	medium	11.8	1	1	1	25	2	2	1	1	0	0	-1.87801	low	low	moderate	moderate	low	unc	unc	low	low	low	low	moderate	moderate	high	high	1.11335	high	0.604275	high	low	low	low	low	low	moderate	moderate	moderate
129	finnish_lapponian_dog	medium	4	1	0	2	30	2	2	2	3	2	0	-0.267533	low	moderate	low	moderate	unc	low	unc	low	low	low	low	low	low	low	low	0.238513	moderate	0.148297	moderate	moderate	low	low	low	unc	low	low	moderate
130	landseer	large	6	2	0	4	17	2	1	2	2	2	0	NA	low	low	low	low	low	moderate	moderate	high	high	high	high	moderate	low	unc	unc	-0.645591	moderate	1.11096	high	low	low	low	low	low	low	low	low
131	other_breed	medium	3	2	0	4	5	1	1	2	2	1	2	-0.315391	high	high	unc	high	high	low	high	low	low	unc	unc	low	low	low	low	2.84458	high	2.45704	high	low	low	high	moderate	moderate	high	high	high
132	bichon_frise	small	10.5	1	1	2	25	5	2	2	2	2	1	NA	low	low	low	low	moderate	moderate	moderate	low	moderate	low	moderate	moderate	low	low	low		unc		unc	low	low	low	low	low	low	moderate	moderate
133	other_breed	large	4.8	2	1	3	26	2	2	1	2	0	0	1.55608	low	low	low	low	unc	low	unc	low	low	low	low	moderate	low	low	low		unc		unc	low	low	low	low	low	low	low	low
134	shetland_sheepdog	medium	2.2	1	0	3	24	1	2	2	3	2	1	0.0170612	low	low	moderate	moderate	low	low	low	low	low	low	low	moderate	low	unc	unc	0.342051	moderate	-0.0902881	moderate	low	low	low	low	low	low	moderate	moderate
135	shetland_sheepdog	medium	9.5	2	0	2	24	5	2	2	2	NA	0	1.29462	moderate	high	low	high	low	low	low	low	low	unc	unc	high	low	unc	unc	-1.13625	low	-0.682119	moderate	low	low	low	unc	low	low	moderate	moderate
136	welsh_corgi_pembroke	small	0.8	2	0	3	23	2	1	1	2	1	2	1.35775	low	low	low	low	high	moderate	high	low	moderate	moderate	moderate	moderate	unc	low	unc	0.434109	moderate	0.220178	moderate	moderate	low	low	low	low	moderate	moderate	moderate
137	other_breed	large	4.5	1	0	NA	19	2	2	2	3	2	2	1.58133	low	low	moderate	moderate	low	low	low	low	high	low	high	moderate	low	low	low	-1.47451	low	-0.489211	moderate	low	low	low	low	low	low	low	low
138	welsh_corgi_cardigan	small	0.6	1	0	3	28	2	1	1	3	0	1	NA	low	low	low	low	low	high	high	unc	high	unc	high	moderate	unc	unc	unc	0.976438	high	0.173933	moderate	high	moderate	high	low	low	low	high	high
139	belgian_shepherd_malinois	large	4	2	0	4	2	1	2	1	4	2	2	NA	high	high	low	high	high	low	high	low	low	low	low	high	low	low	low	-1.04442	low	0.170093	moderate	low	low	low	low	low	low	low	low
140	schnauzer	medium	1	1	0	1	24	4	1	1	3	2	0	NA	low	low	low	low	low	moderate	moderate	low	low	low	low	moderate	unc	unc	unc	1.60577	high	1.29251	high	moderate	low	moderate	low	low	low	moderate	moderate
141	finnish_lapponian_dog	medium	6.4	1	1	3	25	1	2	1	3	2	1	0.0170612	low	moderate	low	moderate	low	low	low	low	low	low	low	moderate	low	unc	unc	1.21482	high	1.38439	high	low	low	low	low	low	low	low	low
142	medium_size_spitz	small	11	2	0	3	22	5	2	2	1	0	3	-1.51586	low	moderate	low	moderate	low	low	low	high	high	high	high	moderate	unc	unc	unc	-0.66745	moderate	-0.62085	moderate	low	low	low	low	low	moderate	moderate	moderate
143	lapponian_herder	medium	2	1	0	3	23	1	1	1	4	2	3	1.94936	moderate	low	moderate	moderate	low	low	low	low	low	low	low	moderate	low	low	low	0.60435	high	0.895395	high	low	low	low	low	low	low	low	low
144	wirehaired_dachshund	small	2.8	2	0	2	25	1	2	2	2	2	3	1.70351	low	high	low	high	low	low	low	low	low	low	low	moderate	unc	low	unc	0.389269	moderate	-0.781393	low	low	low	low	low	low	low	unc	unc
145	welsh_corgi_cardigan	small	3	1	0	NA	20	5	2	2	2	2	2	0.984178	low	moderate	low	moderate	low	low	low	low	low	unc	unc	moderate	unc	unc	unc	0.657663	high	-0.483471	moderate	low	low	moderate	low	low	low	moderate	moderate
146	other_breed	large	7	1	0	3	27	4	2	1	1	1	0	NA	high	high	low	high	low	low	low	low	low	unc	unc	low	moderate	moderate	moderate	0.877179	high	2.67427	high	low	low	low	low	low	low	low	low
147	mixed_breed	NA	3	1	0	2	11	2	2	1	1	1	1	NA	moderate	moderate	low	moderate	moderate	high	high	low	low	low	low	high	moderate	moderate	moderate	0.309085	moderate	1.06412	high	low	low	low	low	moderate	low	high	high
148	german_shepherd	large	4	1	0	4	19	1	2	1	2	NA	2	0.649585	low	moderate	low	moderate	low	low	low	low	low	low	low	moderate	low	low	low	3.71218	high	1.50511	high	moderate	low	low	low	high	high	low	high
149	samoyed	large	5	1	0	2	20	5	2	1	2	1	1	NA	moderate	low	low	moderate	moderate	high	high	high	high	high	high	unc	moderate	high	high	0.997769	high	0.119728	moderate	low	low	low	low	low	low	moderate	moderate
150	finnish_lapponian_dog	medium	7.7	1	0	2	22	2	2	1	3	2	2	1.80384	low	low	low	low	low	low	low	low	low	low	low	moderate	low	low	low	0.0498074	moderate	-0.705846	moderate	low	low	low	low	low	low	low	low
151	finnish_lapponian_dog	medium	8.8	1	0	2	21	2	2	1	4	1	1	-0.759939	low	low	low	low	low	low	low	low	low	low	low	unc	low	low	low	-0.649181	moderate	-0.299392	moderate	low	low	low	low	low	low	low	low
152	other_breed	large	1.9	1	0	3	24	2	2	2	2	NA	0	1.55608	low	low	low	low	low	low	low	low	low	low	low	low	unc	unc	unc	0.146236	moderate	0.345769	moderate	low	low	low	low	low	low	moderate	moderate
153	other_breed	medium	2	2	0	4	16	2	2	2	4	1	0	-1.37398	high	low	high	high	low	low	low	low	unc	unc	unc	high	unc	unc	unc	0.626208	high	0.478794	moderate	low	low	low	low	low	low	moderate	moderate
154	other_breed	large	3.5	1	0	4	20	5	2	2	3	2	0	-1.75375	low	low	low	low	low	low	low	low	low	unc	unc	unc	low	unc	unc	-0.438008	moderate	-0.206573	moderate	low	low	low	low	low	low	low	low
155	dobermann	large	2.8	2	0	2	16	1	2	2	2	2	0	NA	low	low	low	low	low	low	low	low	low	low	low	moderate	unc	moderate	moderate	-0.240356	moderate	-0.505678	moderate	low	low	low	low	low	low	low	low
156	samoyed	large	4	2	0	4	25	5	2	2	2	2	1	NA	low	low	moderate	moderate	low	low	low	low	high	high	high	moderate	low	low	low	-1.28431	low	-0.79179	low	low	low	low	low	low	low	low	low
157	french_bulldog	small	3	2	0	2	26	1	1	1	3	1	0	NA	low	moderate	low	moderate	low	low	low	low	low	unc	unc	moderate	low	low	low	0.238944	moderate	-0.367886	moderate	low	low	low	low	low	low	moderate	moderate
158	rough_collie	large	5.05	2	0	1	19	1	2	2	4	1	1	-0.917235	low	low	low	low	low	low	low	low	low	low	low	moderate	low	low	low	-0.448743	moderate	-1.02415	low	low	low	low	low	low	low	low	low
159	welsh_springer_spaniel	medium	0.6	1	0	4	25	1	1	1	3	1	3	1.25486	low	low	moderate	moderate	low	moderate	moderate	unc	low	unc	unc	moderate	low	low	low	0.0442645	moderate	0.339086	moderate	low	low	low	low	low	low	low	low
160	pinscher	medium	2.6	2	0	NA	16	3	2	2	3	0	0	-0.852048	high	low	unc	high	moderate	low	moderate	low	low	low	low	moderate	moderate	moderate	moderate	0.339182	moderate	-0.421801	moderate	low	low	low	low	low	low	low	low
161	swedish_vallhund	small	8	1	1	2	24	1	2	1	2	0	3	0.138315	low	low	high	high	low	moderate	moderate	high	high	moderate	high	moderate	moderate	high	high	0.989853	high	1.65405	high	low	low	high	high	low	high	high	high
162	portuguese_water_dog	large	7.7	2	1	1	21	1	2	1	2	2	2	NA	low	low	low	low	low	low	low	low	low	unc	unc	unc	low	low	low	-1.21814	low	-1.05821	low	low	low	low	low	low	low	low	low
163	other_breed	large	7.5	1	0	4	17	5	2	1	3	1	0	-1.75375	low	low	low	low	low	low	low	low	low	unc	unc	unc	unc	low	unc	0.897607	high	-0.456173	moderate	low	low	low	low	low	low	low	low
164	other_breed	NA	3.8	1	1	3	22	1	2	2	3	NA	0	0.973909	high	low	high	high	high	low	high	low	low	unc	unc	moderate	moderate	moderate	moderate	-0.612167	moderate	-0.385192	moderate	low	low	low	low	moderate	low	moderate	moderate
165	australian_terrier	small	6	1	0	2	27	1	2	2	NA	0	0	0.682275	low	low	low	low	low	low	low	low	low	low	low	high	low	low	low	1.16183	high	-0.968464	low	low	low	low	low	low	low	low	low
166	labrador_retriever	large	4.3	1	0	3	20	1	1	2	4	0	0	NA	low	low	low	low	high	high	high	low	low	low	low	high	low	low	low	1.27838	high	-0.370092	moderate	low	low	low	low	low	moderate	low	moderate
167	finnish_lapponian_dog	medium	4.5	1	0	2	23	2	2	2	3	2	2	1.80384	low	low	low	low	low	low	low	high	high	moderate	high	low	low	low	low	-1.46593	low	-1.14221	low	low	low	low	low	low	low	low	low
168	other_breed	large	5.4	2	1	3	25	5	2	2	3	2	1	0.677805	low	high	low	high	low	low	low	low	low	low	low	moderate	low	unc	unc	1.51407	high	0.208923	moderate	low	high	low	low	low	high	high	high
169	other_breed	small	2.5	1	0	NA	18	1	2	2	1	1	3	-0.264788	low	low	low	low	low	moderate	moderate	low	low	low	low	unc	unc	low	unc	-0.727382	moderate	-0.490618	moderate	low	low	low	low	low	moderate	low	moderate
170	portuguese_water_dog	large	5	2	1	NA	21	1	2	2	2	2	2	NA	moderate	low	low	moderate	low	low	low	low	low	unc	unc	unc	low	low	low	-1.07623	low	0.110572	moderate	low	low	low	low	low	low	low	low
171	australian_kelpie	medium	3.5	2	1	1	24	2	1	1	3	2	2	NA	moderate	low	unc	moderate	moderate	low	moderate	low	low	low	low	unc	low	low	low	3.31354	high	1.42787	high	moderate	moderate	low	low	low	low	low	moderate
172	other_breed	NA	5.8	2	0	2	24	1	1	1	NA	NA	2	0.973909	high	high	low	high	high	low	high	low	low	unc	unc	moderate	low	low	low	0.324711	moderate	-0.224174	moderate	moderate	low	low	low	low	low	moderate	moderate
173	whippet	medium	9	1	0	3	NA	2	1	1	1	0	1	0.773973	low	moderate	low	moderate	low	low	low	low	low	unc	unc	high	moderate	moderate	moderate	0.503411	moderate	-0.139119	moderate	low	low	low	low	low	low	low	low
174	french_bulldog	small	2.5	2	0	NA	19	5	2	2	2	1	0	-1.75375	low	low	low	low	low	low	low	low	low	low	low	unc	low	low	low		unc		unc	low	low	low	low	low	low	low	low
175	dobermann	large	7.4	2	0	3	19	1	2	2	2	2	0	NA	low	low	low	low	low	low	low	high	high	low	high	moderate	low	low	low	-0.296744	moderate	0.509773	high	low	low	low	low	low	low	moderate	moderate
176	other_breed	large	9.7	1	0	4	26	3	2	1	4	0	0	0.904876	moderate	moderate	low	moderate	low	unc	unc	low	high	high	high	low	low	unc	unc	-0.718836	moderate	-1.46146	low	low	low	low	unc	low	low	low	unc
177	lapponian_herder	medium	2.8	1	0	1	27	1	2	2	3	2	2	2.01155	low	low	low	low	low	low	low	low	low	low	low	moderate	unc	unc	unc	-0.451054	moderate	1.03051	high	low	low	moderate	low	low	low	low	moderate
178	other_breed	medium	2.9	2	0	3	25	2	2	2	3	2	2	0.631929	high	low	low	high	high	low	high	low	low	low	low	moderate	low	low	low	-0.235309	moderate	-0.777181	low	low	low	low	low	low	low	low	low
179	golden_retriever	large	0.8	2	0	3	19	1	1	1	2	2	1	NA	low	low	moderate	moderate	low	low	low	high	high	high	high	moderate	low	low	low	-0.0133643	moderate	0.104704	moderate	high	low	moderate	low	low	low	low	high
180	other_breed	medium	0.8	2	0	2	21	2	1	1	3	1	2	0.545583	low	moderate	low	moderate	low	moderate	moderate	low	low	unc	unc	moderate	high	moderate	high	0.619122	high	-0.291582	moderate	high	low	moderate	low	low	low	moderate	high
181	other_breed	large	5.4	1	1	4	19	5	2	2	3	2	0	-1.75375	low	low	low	low	low	low	low	high	high	unc	high	moderate	low	low	low	-0.719332	moderate	-0.688029	moderate	low	low	high	low	low	low	low	high
182	other_breed	large	4	2	1	2	23	1	1	2	NA	2	0	-0.833029	high	high	low	high	high	low	high	low	low	low	low	moderate	unc	low	unc	0.289863	moderate	-0.15011	moderate	low	low	low	low	low	moderate	low	moderate
183	other_breed	small	6.5	2	1	4	15	1	2	1	1	0	3	-0.264788	low	low	low	low	low	low	low	low	moderate	unc	moderate	moderate	unc	low	unc	-1.34722	low	-0.750546	low	low	low	low	low	low	low	low	low
184	finnish_lapponian_dog	medium	7	1	0	1	22	2	2	2	4	1	1	-0.759939	high	high	unc	high	low	low	low	high	high	unc	high	low	low	low	low	-0.674239	moderate	-0.754861	low	low	low	low	low	low	moderate	low	moderate
185	welsh_corgi_pembroke	small	1.5	1	0	4	23	2	1	1	3	2	0	-1.22815	low	low	low	low	low	moderate	moderate	moderate	moderate	unc	moderate	unc	low	low	low	0.390898	moderate	0.522652	high	moderate	low	low	low	low	low	low	moderate
186	cocker_spaniel	medium	4.5	2	0	4	21	3	2	1	2	NA	0	NA	high	moderate	low	high	moderate	low	moderate	low	high	unc	high	high	moderate	moderate	moderate	0.87644	high	0.968906	high	low	low	low	low	low	moderate	low	moderate
187	border_collie	large	1.6	1	0	2	16	2	2	2	1	2	0	NA	low	moderate	low	moderate	low	low	low	high	high	unc	high	moderate	unc	unc	unc	0.604327	high	1.38961	high	low	low	low	low	low	low	low	low
188	portuguese_water_dog	large	5	2	0	1	14	1	1	2	2	1	0	NA	low	moderate	low	moderate	low	low	low	low	low	low	low	moderate	low	low	low	-0.730634	moderate	-0.265444	moderate	low	low	low	low	high	low	moderate	high
189	french_bulldog	small	3.3	2	0	NA	NA	5	2	2	3	2	0	-1.75375	high	low	low	high	high	moderate	high	low	low	low	low	low	moderate	moderate	moderate	-0.366428	moderate	0.984168	high	low	low	low	low	low	low	low	low
190	mixed_breed	NA	11	2	0	2	14	5	1	2	2	NA	0	1.15628	high	high	high	high	high	low	high	high	low	unc	high	moderate	unc	low	unc	-1.16055	low	-0.671624	moderate	low	high	low	low	low	low	high	high
191	mixed_breed	NA	4.5	2	0	3	21	2	2	1	1	0	0	NA	low	low	low	low	low	moderate	moderate	low	low	low	low	high	low	low	low	0.716788	high	-0.114594	moderate	low	low	low	low	low	low	moderate	moderate
192	giant_schnauzer	large	0.8	1	0	2	25	1	1	2	4	2	0	-0.250828	low	low	low	low	low	moderate	moderate	low	low	low	low	low	moderate	moderate	moderate	-0.55597	moderate	1.01532	high	high	low	low	low	low	low	low	high
193	other_breed	large	8	1	1	2	23	2	2	2	3	0	1	-1.7719	moderate	moderate	low	moderate	high	moderate	high	moderate	low	moderate	moderate	high	low	low	low	0.489028	moderate	-0.358458	moderate	low	low	low	low	low	low	low	low
194	other_breed	small	7	1	0	3	31	1	1	2	2	0	0	NA	low	low	moderate	moderate	moderate	moderate	moderate	low	low	low	low	moderate	unc	low	unc	2.40319	high	0.21415	moderate	low	low	low	low	low	low	moderate	moderate
195	finnish_lapponian_dog	medium	6	2	0	2	26	2	2	1	3	2	0	-0.614231	low	high	low	high	low	low	low	low	high	low	high	unc	low	unc	unc	-0.220325	moderate	-0.352353	moderate	low	high	low	low	low	low	low	high
196	german_shepherd	large	2	2	0	2	27	3	1	2	4	2	0	0.653199	low	low	low	low	low	low	low	low	low	low	low	low	low	low	low	-0.51854	moderate	0.108572	moderate	low	low	low	low	low	high	low	high
197	mixed_breed	NA	2.3	2	1	4	NA	1	1	1	3	2	1	1.05035	moderate	low	low	moderate	low	low	low	high	high	unc	high	moderate	low	low	low	1.40297	high	0.779749	high	low	low	low	low	low	low	moderate	moderate
198	other_breed	medium	2.6	1	0	3	22	5	2	2	3	2	2	-0.268209	low	low	low	low	low	low	low	moderate	low	high	high	low	low	moderate	moderate	-0.105483	moderate	1.37835	high	low	low	low	low	low	low	moderate	moderate
199	english_springer_spaniel	large	11.8	1	0	4	19	1	2	2	2	1	3	1.59761	low	low	low	low	low	low	low	low	moderate	moderate	moderate	low	low	unc	unc	-0.62239	moderate	-1.10525	low	low	low	low	low	low	low	low	low
200	other_breed	small	5	1	0	3	29	1	2	2	2	2	2	-0.835888	low	low	low	low	low	low	low	high	high	high	high	high	unc	unc	unc	-0.973675	low	-0.910167	low	low	low	low	low	low	low	low	low
201	welsh_springer_spaniel	medium	1.2	1	0	3	33	2	1	1	2	2	0	NA	low	low	low	low	low	low	low	low	high	low	high	high	moderate	moderate	moderate	0.491201	moderate	1.38019	high	low	low	moderate	moderate	low	low	moderate	moderate
202	other_breed	small	4	1	0	3	27	1	2	2	2	2	2	-0.835888	moderate	high	low	high	low	low	low	low	low	low	low	high	moderate	moderate	moderate	3.06983	high	2.23266	high	low	low	low	low	low	low	low	low
203	other_breed	medium	5	2	0	1	25	2	2	2	3	2	0	0.501372	high	high	moderate	high	high	high	high	low	low	high	high	low	low	unc	unc	-0.718914	moderate	0.576088	high	low	low	low	low	low	low	low	low
204	other_breed	large	4	1	1	NA	22	5	2	2	2	2	0	NA	low	moderate	low	moderate	moderate	high	high	low	low	unc	unc	unc	unc	unc	unc	0.205343	moderate	-0.2986	moderate	low	moderate	low	low	low	moderate	low	moderate
205	miniature_poodle	small	2	1	0	4	22	1	1	1	1	0	0	0.766897	low	low	low	low	low	moderate	moderate	low	low	low	low	high	low	unc	unc	-1.20242	low	-0.4157	moderate	low	low	low	low	low	moderate	moderate	moderate
206	other_breed	large	4	1	0	3	NA	5	2	2	3	2	0	-0.140343	moderate	low	low	moderate	low	low	low	low	low	low	low	unc	low	low	low	0.543708	moderate	-1.43586	low	low	low	moderate	low	low	low	moderate	moderate
207	welsh_springer_spaniel	medium	5	1	1	2	27	2	1	1	3	2	3	NA	low	low	moderate	moderate	low	low	low	high	high	moderate	high	high	moderate	moderate	moderate	0.642207	high	0.935126	high	low	low	low	low	low	high	moderate	high
208	cairn_terrier	small	5.3	2	1	1	26	1	2	1	3	2	3	NA	moderate	high	low	high	low	high	high	high	high	high	high	high	unc	unc	unc	0.0430749	moderate	0.20377	moderate	low	low	low	moderate	low	low	moderate	moderate
209	parson_russell_terrier	small	2.6	1	1	NA	NA	3	2	2	2	2	3	NA	low	low	low	low	low	low	low	low	low	unc	unc	moderate	moderate	moderate	moderate	-0.684077	moderate	-0.240475	moderate	low	low	moderate	low	low	low	low	moderate
210	border_collie	large	6	1	0	3	27	1	2	2	2	2	1	1.18024	low	low	low	low	low	low	low	low	high	low	high	high	low	unc	unc	-1.66444	low	-0.342957	moderate	low	low	low	low	low	low	low	low
211	mixed_breed	NA	2.5	1	0	3	21	5	2	2	3	NA	2	NA	unc	moderate	low	moderate	low	low	low	low	high	unc	high	unc	unc	unc	unc	-0.0871656	moderate	1.07659	high	low	low	low	low	low	low	low	low
212	other_breed	large	5	2	1	NA	NA	5	2	2	2	NA	0	0.677805	moderate	moderate	high	high	unc	low	unc	low	low	unc	unc	moderate	moderate	high	high	1.01811	high	-0.110833	moderate	low	low	moderate	moderate	moderate	low	moderate	moderate
213	whippet	medium	4	2	1	3	26	3	2	2	3	1	3	0.640642	low	low	high	high	low	low	low	low	low	unc	unc	moderate	unc	low	unc	2.65435	high	2.87827	high	low	low	high	low	low	moderate	low	high
214	welsh_springer_spaniel	medium	8	1	0	2	21	3	2	2	3	2	0	NA	low	moderate	low	moderate	low	low	low	low	low	high	high	moderate	moderate	moderate	moderate	1.86743	high	0.534857	high	low	low	low	low	low	low	low	low
215	whippet	medium	3	2	0	3	27	3	2	2	2	1	3	0.640642	low	low	low	low	low	low	low	low	low	low	low	moderate	low	low	low	-0.497209	moderate	0.0543667	moderate	low	low	low	low	low	low	low	low
216	finnish_lapponian_dog	medium	5	1	0	2	14	2	1	2	2	2	3	2.06587	low	low	unc	unc	low	low	low	unc	high	low	high	low	low	low	low	0.299103	moderate	-0.212205	moderate	moderate	low	low	low	low	low	moderate	moderate
217	other_breed	medium	1.5	1	0	3	18	2	2	2	2	2	3	NA	low	low	moderate	moderate	low	moderate	moderate	high	high	unc	high	moderate	low	low	low	-0.395464	moderate	1.33929	high	low	low	low	low	low	low	low	low
218	welsh_springer_spaniel	medium	0.9	1	0	3	29	2	1	1	3	NA	0	NA	low	low	moderate	moderate	moderate	high	high	low	moderate	unc	moderate	moderate	moderate	moderate	moderate	0.0382636	moderate	0.54204	high	low	low	moderate	low	low	low	high	high
219	hovawart	large	4.5	1	0	NA	21	2	2	2	4	2	2	-1.20209	low	low	low	low	low	moderate	moderate	low	moderate	low	moderate	moderate	low	low	low	-0.592773	moderate	-0.239653	moderate	low	low	low	low	low	low	low	low
220	whippet	medium	4	1	NA	3	16	3	2	2	2	1	2	-1.47848	low	low	high	high	low	low	low	low	low	low	low	high	high	moderate	high	2.97677	high	2.30548	high	low	low	moderate	low	low	low	moderate	moderate
221	other_breed	NA	8	1	0	3	27	2	2	2	2	1	2	NA	low	low	low	low	moderate	low	moderate	low	low	unc	unc	low	unc	unc	unc	-0.8873	low	0.80678	high	low	low	low	low	low	low	low	low
222	other_breed	NA	9	2	1	4	20	5	1	1	3	NA	0	0.618106	moderate	low	low	moderate	high	low	high	low	high	unc	high	moderate	low	low	low	-1.21814	low	-1.05821	low	low	low	low	low	low	low	moderate	moderate
223	other_breed	medium	9.5	2	1	NA	NA	1	2	2	2	2	3	NA	moderate	moderate	low	moderate	high	moderate	high	low	low	low	low	low	unc	unc	unc	0.688412	high	-0.0767111	moderate	high	low	moderate	low	low	low	low	high
224	other_breed	large	8	1	0	NA	25	1	2	2	2	0	0	0.465442	low	low	moderate	moderate	unc	low	unc	high	high	unc	high	unc	low	low	low	-0.718836	moderate	-1.46146	low	low	low	low	low	moderate	low	low	moderate
225	welsh_corgi_pembroke	small	10	2	1	NA	NA	2	1	2	2	1	2	2.1447	low	low	low	low	low	low	low	low	low	low	low	moderate	unc	low	unc	-0.448743	moderate	-1.02415	low	low	low	moderate	low	low	moderate	low	moderate
226	white_swiss_shepherd	large	8.9	1	1	2	21	1	2	2	3	0	3	-2.12784	low	low	low	low	low	low	low	high	unc	moderate	high	moderate	low	low	low	0.0632414	moderate	0.0911906	moderate	low	low	low	low	low	low	low	low
227	miniature_spitz	small	5	1	1	3	NA	2	2	2	3	0	2	NA	high	high	low	high	high	moderate	high	low	high	unc	high	moderate	unc	low	unc	-1.13936	low	-1.08346	low	low	moderate	low	low	low	moderate	low	moderate
228	cairn_terrier	small	8	1	0	NA	13	2	2	2	1	0	0	0.444145	low	low	low	low	low	high	high	high	high	high	high	high	low	unc	unc	0.437496	moderate	-0.642006	moderate	low	low	moderate	low	low	moderate	high	high
229	other_breed	large	3	2	1	4	16	2	2	2	4	1	3	NA	low	low	high	high	low	low	low	low	low	unc	unc	moderate	low	low	low	1.48185	high	0.716156	high	low	low	low	low	low	moderate	low	moderate
230	smooth_collie	large	8	2	0	3	22	5	2	2	3	0	1	NA	low	low	low	low	moderate	low	moderate	low	low	low	low	moderate	low	low	low	-0.385502	moderate	-0.774474	low	low	low	low	low	low	low	low	low
231	finnish_lapponian_dog	medium	10	1	0	4	NA	2	2	2	4	0	3	NA	low	low	low	low	low	low	low	high	high	high	high	high	low	low	low	0.0509335	moderate	-0.400258	moderate	low	low	high	low	low	moderate	high	high
232	smooth_collie	large	5	2	1	NA	20	4	1	1	2	0	3	NA	moderate	low	low	moderate	unc	low	unc	high	high	high	high	high	low	low	low	-0.337846	moderate	0.369328	moderate	low	low	low	low	low	low	moderate	moderate
233	german_shepherd	large	2.5	2	0	2	20	5	1	1	2	0	1	NA	low	moderate	low	moderate	low	low	low	low	low	low	low	moderate	low	low	low	-0.21985	moderate	0.634635	high	low	low	moderate	low	low	moderate	low	moderate
234	finnish_lapponian_dog	medium	0.4	1	0	2	24	2	2	2	4	1	1	-0.759939	low	low	low	low	low	low	low	unc	low	unc	unc	low	low	low	low	-1.0236	low	-0.393486	moderate	low	low	low	low	low	low	low	low
235	lagotto_romagnolo	medium	1.4	1	0	3	21	5	1	1	3	2	2	1.47194	moderate	high	high	high	low	high	high	low	low	unc	unc	moderate	low	low	low	0.417179	moderate	2.1294	high	low	low	low	low	low	moderate	moderate	moderate
236	other_breed	medium	1.5	2	0	2	25	2	2	2	2	2	1	NA	moderate	moderate	moderate	moderate	low	low	low	low	low	unc	unc	moderate	moderate	moderate	moderate	-0.356563	moderate	0.420214	moderate	low	low	moderate	low	low	low	moderate	moderate
237	smooth_collie	large	5.5	2	1	4	NA	4	1	2	2	1	1	NA	low	low	low	low	low	low	low	low	low	unc	unc	moderate	low	low	low	-1.46593	low	-1.14221	low	low	low	low	low	low	low	low	low
238	spanish_water_dog	medium	5	1	0	3	19	1	2	2	3	2	2	0.0318762	low	high	low	high	low	moderate	moderate	low	low	low	low	high	moderate	moderate	moderate	1.05236	high	3.12898	high	low	low	low	low	low	low	unc	unc
239	lapponian_herder	medium	6	2	1	3	25	1	2	2	3	2	2	1.74331	low	moderate	moderate	moderate	moderate	low	moderate	low	low	low	low	high	moderate	moderate	moderate	-1.16168	low	-0.942539	low	low	low	low	low	low	low	low	low
240	other_breed	large	1.7	2	0	4	23	2	2	2	3	1	0	1.7978	low	moderate	low	moderate	low	low	low	low	low	unc	unc	low	low	low	low		unc		unc	low	low	low	low	low	low	moderate	moderate
241	whippet	medium	1.4	2	0	2	23	2	2	1	2	1	0	0.344004	low	low	low	low	low	low	low	low	low	unc	unc	unc	unc	unc	unc	0.474323	moderate	-0.626428	moderate	low	low	low	low	low	low	low	low
242	finnish_lapponian_dog	medium	0.8	2	0	3	27	1	1	2	3	2	2	1.58065	moderate	low	low	moderate	low	low	low	unc	high	unc	high	moderate	moderate	moderate	moderate	-0.50791	moderate	-0.0527652	moderate	high	low	high	low	low	moderate	high	high
243	welsh_corgi_pembroke	small	0.7	2	0	3	25	2	1	1	3	0	1	1.90952	low	low	low	low	moderate	high	high	low	low	unc	unc	low	low	low	low	-0.622908	moderate	0.162395	moderate	moderate	low	low	low	low	low	low	moderate
244	whippet	medium	0.8	2	0	3	22	2	2	2	2	1	0	0.344004	low	low	low	low	low	low	low	low	low	unc	unc	unc	unc	low	unc	0.520808	moderate	-0.0713769	moderate	low	low	low	low	low	low	low	low
245	wirehaired_dachshund	small	1.1	1	1	3	23	2	1	1	2	0	1	NA	low	low	low	low	low	high	high	unc	moderate	unc	moderate	unc	unc	unc	unc		unc		unc	high	moderate	high	low	low	low	high	high
246	beauceron	large	3	1	1	4	25	5	2	2	2	2	0	0.48043	low	low	low	low	unc	moderate	moderate	low	high	low	high	moderate	unc	unc	unc	0.699631	high	-0.0491634	moderate	low	low	low	low	low	low	low	low
247	labrador_retriever	large	2.5	1	0	2	26	2	2	1	3	1	0	NA	low	low	low	low	low	low	low	low	low	low	low	low	unc	low	unc	0.124915	moderate	1.39461	high	low	low	low	low	low	moderate	low	moderate
248	cocker_spaniel	medium	3.3	2	0	2	27	2	2	2	3	2	0	1.84353	low	moderate	low	moderate	low	low	low	low	low	high	high	moderate	unc	low	unc	-0.467368	moderate	-0.0503455	moderate	low	low	moderate	low	low	moderate	low	moderate
249	white_swiss_shepherd	large	2	2	0	4	27	1	1	1	3	2	3	1.69498	moderate	low	high	high	low	low	low	low	low	low	low	high	moderate	moderate	moderate	0.213925	moderate	-0.951603	low	low	low	low	low	low	low	low	low
250	welsh_springer_spaniel	medium	10	1	0	3	22	2	2	2	2	0	0	NA	low	low	high	high	low	moderate	moderate	low	low	low	low	high	low	unc	unc	1.87697	high	2.72458	high	low	low	low	high	low	low	low	high
251	havanese	small	4.9	1	1	1	24	1	1	1	2	0	3	2.00935	high	high	low	high	moderate	high	high	high	high	unc	high	low	low	low	low	-0.488956	moderate	-0.177548	moderate	low	low	low	low	low	low	low	low
252	saluki	large	4	2	1	3	24	1	2	2	3	NA	0	0.451969	low	high	low	high	low	low	low	low	low	unc	unc	moderate	moderate	moderate	moderate		unc		unc	low	low	low	low	low	low	low	low
253	other_breed	large	4.8	1	1	4	24	1	2	2	2	2	2	NA	low	high	low	high	low	unc	unc	moderate	high	high	high	moderate	unc	low	unc		unc		unc	low	low	low	low	low	low	low	low
254	other_breed	medium	9.2	1	0	3	20	3	2	2	2	1	1	-1.22127	low	low	low	low	low	low	low	low	low	low	low	moderate	low	low	low	-0.407918	moderate	0.379815	moderate	low	low	low	low	low	low	low	low
255	other_breed	large	12	1	0	2	14	2	2	1	1	0	3	-0.48181	low	low	moderate	moderate	low	low	low	high	high	high	high	moderate	low	low	low	2.29535	high	1.74337	high	low	low	moderate	moderate	moderate	moderate	low	moderate
256	whippet	medium	2	1	0	4	14	2	1	1	2	2	1	1.15047	moderate	high	low	high	low	low	low	low	low	unc	unc	high	low	low	low	0.387812	moderate	-0.129448	moderate	moderate	low	moderate	low	low	low	moderate	moderate
257	boston_terrier	medium	5	2	0	NA	NA	1	1	1	3	2	1	-0.180209	low	unc	high	high	low	low	low	moderate	unc	low	moderate	unc	moderate	moderate	moderate	-0.159257	moderate	-0.21167	moderate	low	low	low	low	low	low	low	low
258	cavalier_king_charles_spaniel	small	4	2	1	NA	23	3	1	2	2	0	1	1.59322	low	high	low	high	low	low	low	low	low	low	low	high	low	low	low		unc		unc	low	low	low	low	low	low	low	low
259	other_breed	large	6	2	1	2	8	2	2	2	3	1	0	-2.16038	moderate	low	low	moderate	unc	low	unc	low	low	low	low	high	high	moderate	high	0.48323	moderate	-1.21815	low	low	low	low	low	low	low	low	low
260	other_breed	small	4.5	1	0	NA	4	2	1	1	2	2	3	2.31052	high	high	moderate	high	high	low	high	low	low	unc	unc	high	unc	unc	unc	0.587473	high	-1.11122	low	low	low	low	low	low	low	high	high
261	belgian_shepherd_malinois	large	4	1	0	1	16	1	2	2	2	2	3	NA	low	low	low	low	low	low	low	low	low	low	low	low	unc	low	unc	-1.46593	low	-1.14221	low	low	low	low	low	low	low	low	low
262	jack_russell_terrier	small	7	2	0	3	24	5	2	2	1	0	1	NA	high	high	low	high	moderate	high	high	high	high	low	high	high	moderate	moderate	moderate	-0.726279	moderate	0.309188	moderate	low	low	low	low	low	low	moderate	moderate
263	medium_poodle	medium	5	1	0	NA	20	2	2	2	2	2	2	NA	low	low	moderate	moderate	low	low	low	low	low	low	low	unc	moderate	moderate	moderate	-0.0275989	moderate	0.366049	moderate	low	low	low	low	low	low	low	low
264	finnish_lapponian_dog	medium	1.8	1	0	3	29	5	1	2	4	0	1	1.48152	low	low	low	low	low	low	low	low	moderate	low	moderate	high	low	low	low	-1.26859	low	-0.149281	moderate	low	low	low	low	low	low	low	low
265	swedish_vallhund	small	1.4	1	0	3	16	2	1	2	2	1	3	1.60157	low	moderate	low	moderate	low	low	low	low	low	low	low	moderate	low	low	low		unc		unc	low	moderate	low	low	low	low	low	moderate
266	other_breed	medium	7.9	2	1	2	29	3	2	2	2	2	0	0.657529	low	high	low	high	low	low	low	low	low	high	high	moderate	low	low	low	0.130118	moderate	-0.748803	moderate	low	low	low	low	low	low	low	low
267	mixed_breed	NA	8	2	1	NA	27	1	2	2	2	2	2	NA	high	low	high	high	low	low	low	high	high	high	high	moderate	low	low	low	-0.758703	moderate	-0.680902	moderate	low	low	low	low	low	low	low	low
268	german_shepherd	large	6	2	1	4	29	3	2	2	4	2	0	-2.03421	high	moderate	high	high	unc	low	unc	low	low	low	low	moderate	low	low	low	-0.183576	moderate	1.03822	high	low	moderate	moderate	low	low	low	moderate	moderate
269	saluki	large	7	1	0	2	NA	3	2	2	3	NA	0	-2.0927	low	moderate	low	moderate	unc	moderate	moderate	low	unc	unc	unc	high	moderate	moderate	moderate	-0.413973	moderate	0.276779	moderate	low	low	low	low	low	low	low	low
270	other_breed	medium	3	2	0	4	NA	2	1	1	3	2	1	1.10155	moderate	high	low	high	low	moderate	moderate	low	low	low	low	moderate	low	low	low	-1.03984	low	-0.643749	moderate	low	low	low	low	low	low	low	low
271	spanish_water_dog	medium	1.8	2	0	2	19	3	1	2	2	0	1	NA	low	low	low	low	low	moderate	moderate	high	high	low	high	moderate	low	unc	unc	0.029988	moderate	0.752633	high	moderate	low	low	low	low	moderate	low	moderate
272	other_breed	small	6.4	2	1	4	25	2	2	1	2	0	0	NA	low	high	low	high	low	low	low	low	low	low	low	high	low	low	low	-0.0449179	moderate	-0.561151	moderate	low	low	low	low	low	low	moderate	moderate
273	brazilian_terrier	medium	2	1	0	4	19	2	1	1	1	NA	0	-1.46015	high	high	low	high	low	low	low	low	low	unc	unc	moderate	high	high	high	1.54547	high	0.744523	high	low	low	moderate	low	low	low	high	high
274	white_swiss_shepherd	large	3.5	1	0	2	32	2	1	2	4	2	2	-0.991607	low	low	low	low	moderate	low	moderate	low	low	low	low	low	low	low	low	-0.883238	low	-0.131861	moderate	low	low	low	low	low	low	low	low
275	mixed_breed	NA	3	2	1	3	17	2	2	2	2	0	2	-1.9192	high	low	high	high	low	low	low	low	low	low	low	high	low	low	low	0.143256	moderate	-0.0725934	moderate	low	low	low	low	low	low	moderate	moderate
276	other_breed	medium	4	2	0	4	22	2	1	2	2	1	3	NA	low	low	low	low	low	low	low	low	low	low	low	unc	moderate	moderate	moderate	0.315012	moderate	-0.0989546	moderate	low	low	low	low	low	moderate	low	moderate
277	german_shepherd	large	2.8	2	0	2	24	3	1	2	3	2	2	-0.966983	low	unc	low	unc	low	low	low	low	low	low	low	moderate	low	low	low	0.109896	moderate	0.998299	high	high	low	low	moderate	low	low	low	high
278	finnish_hound	large	8.5	2	1	4	25	2	2	1	2	2	2	-1.83478	low	low	low	low	moderate	moderate	moderate	high	high	low	high	high	unc	unc	unc	-0.637413	moderate	-0.739283	moderate	low	low	low	low	low	low	low	low
279	other_breed	large	1.5	1	0	4	20	2	2	1	2	1	1	0.490327	high	high	low	high	moderate	moderate	moderate	low	low	unc	unc	high	moderate	moderate	moderate	1.19528	high	0.921136	high	moderate	low	low	low	low	low	moderate	moderate
280	chinese_crested_dog	small	6	2	1	NA	NA	1	2	2	2	0	3	1.67532	high	high	low	high	high	high	high	low	low	low	low	moderate	low	low	low	0.296248	moderate	0.194386	moderate	high	high	low	low	low	low	high	high
281	other_breed	large	2	1	0	2	21	1	1	2	1	2	0	-1.83146	low	low	low	low	low	low	low	low	low	low	low	unc	low	unc	unc	-0.128857	moderate	0.348113	moderate	low	low	low	low	low	low	low	low
282	other_breed	large	0.8	2	0	4	18	2	2	2	2	2	3	NA	low	low	low	low	low	low	low	low	low	low	low	unc	unc	low	unc	0.266465	moderate	-0.293516	moderate	low	low	moderate	low	low	moderate	low	moderate
283	lapponian_herder	medium	5.3	1	0	3	24	4	2	2	3	2	1	-1.73232	low	low	low	low	low	low	low	low	low	low	low	unc	low	low	low	-1.13625	low	-0.682119	moderate	low	low	low	low	low	low	moderate	moderate
284	other_breed	medium	5	2	0	NA	28	4	2	2	2	1	2	-1.65729	low	moderate	low	moderate	low	low	low	low	low	low	low	moderate	unc	low	unc	-1.35035	low	-0.657668	moderate	low	low	low	low	low	low	moderate	moderate
285	mixed_breed	NA	7	2	0	NA	NA	3	1	2	4	NA	0	-1.94189	low	low	low	low	low	low	low	high	high	low	high	unc	low	unc	unc		unc		unc	low	low	moderate	low	low	low	low	moderate
286	german_shepherd	large	7	1	1	NA	NA	4	2	2	3	2	0	-2.07716	high	high	high	high	moderate	low	moderate	low	low	low	low	moderate	unc	unc	unc	0.723059	high	1.28706	high	low	low	low	high	low	low	low	high
287	german_shepherd	large	7	2	1	NA	NA	4	2	2	4	2	0	-2.07716	low	low	low	low	low	low	low	low	low	low	low	low	unc	low	unc	0.673651	high	0.536098	high	low	low	low	low	low	low	low	low
288	other_breed	large	4	1	0	4	23	2	2	2	3	NA	1	0.0685779	low	low	moderate	moderate	low	low	low	low	low	low	low	moderate	moderate	moderate	moderate	-0.297154	moderate	-0.555298	moderate	low	low	low	low	low	low	low	low
289	white_swiss_shepherd	large	6	2	1	3	25	5	2	1	3	2	2	NA	low	high	low	high	low	low	low	low	low	low	low	moderate	low	low	low	-1.28105	low	-1.01696	low	low	low	low	low	low	low	low	low
290	other_breed	medium	6.5	2	1	3	22	2	1	1	3	NA	3	-1.30959	moderate	low	low	moderate	low	low	low	low	low	low	low	moderate	low	low	low	0.189207	moderate	-0.697763	moderate	low	low	low	low	low	low	low	low
291	other_breed	large	5.3	1	0	4	26	3	2	1	3	1	2	-2.1373	low	low	low	low	low	low	low	low	low	unc	unc	moderate	low	unc	unc	-0.145156	moderate	-0.507236	moderate	low	low	low	low	low	low	low	low
292	mixed_breed	NA	4	2	0	4	22	2	1	1	4	1	0	1.66931	moderate	moderate	moderate	moderate	moderate	moderate	moderate	moderate	high	unc	high	high	low	unc	unc	-0.117142	moderate	-0.397768	moderate	moderate	low	low	low	low	high	low	high
293	other_breed	large	5.8	1	0	4	22	2	2	2	4	0	3	0.0064712	low	low	low	low	low	low	low	low	moderate	moderate	moderate	low	unc	low	unc	0.123158	moderate	-0.56364	moderate	low	low	low	low	low	moderate	low	moderate
294	other_breed	medium	2.4	2	1	2	26	1	2	1	2	1	3	NA	low	low	low	low	low	moderate	moderate	low	low	unc	unc	low	moderate	moderate	moderate	-0.903502	low	-1.01575	low	low	moderate	low	low	moderate	low	moderate	moderate
295	lapponian_herder	medium	7	1	1	3	21	4	2	2	4	0	2	-1.56832	low	low	low	low	low	low	low	low	high	moderate	high	unc	low	moderate	moderate	-0.729615	moderate	-0.193593	moderate	low	low	low	low	low	low	low	low
296	mixed_breed	NA	6	2	1	NA	NA	2	1	1	4	0	0	-1.58673	high	moderate	high	high	high	low	high	high	high	unc	high	moderate	low	low	low	-0.419896	moderate	-0.532722	moderate	low	low	low	low	high	low	low	high
297	other_breed	medium	0.6	1	0	2	22	2	2	2	1	1	0	NA	moderate	low	high	high	low	low	low	unc	low	low	unc	moderate	moderate	moderate	moderate		unc		unc	low	low	moderate	low	low	moderate	high	high
298	alaskan_malamute	large	4	1	0	3	23	2	2	2	3	1	1	0.409779	low	low	moderate	moderate	low	moderate	moderate	low	low	low	low	moderate	low	low	low	-0.566511	moderate	0.413664	moderate	low	low	low	low	low	low	low	low
299	other_breed	large	8	2	0	3	23	2	2	2	3	2	0	-1.22521	low	low	low	low	low	low	low	low	low	low	low	low	low	low	low	0.213925	moderate	-0.951603	low	low	low	low	low	low	low	low	low
300	other_breed	large	2	2	1	3	22	2	1	1	1	0	0	1.39136	moderate	low	low	moderate	low	low	low	low	low	unc	unc	moderate	low	low	low	-0.0136042	moderate	-0.636353	moderate	moderate	low	low	low	low	low	moderate	moderate
301	belgian_shepherd_malinois	large	5	2	0	4	30	1	1	1	4	2	0	1.79309	low	low	high	high	unc	low	unc	high	low	low	high	low	low	low	low	-0.599375	moderate	-0.683776	moderate	low	low	low	low	low	high	low	high
302	papillon	small	3	2	0	NA	22	2	2	2	NA	1	0	-0.849713	moderate	low	low	moderate	low	low	low	low	low	low	low	unc	low	low	low		unc		unc	low	low	low	low	low	moderate	moderate	moderate
303	german_shepherd	large	2	1	1	1	28	2	1	1	2	2	1	NA	low	low	high	high	low	low	low	low	low	low	low	moderate	low	low	low	0.445252	moderate	0.877542	high	low	low	low	low	low	low	low	low
304	australian_shepherd	large	12	2	0	3	18	5	2	2	4	0	0	-1.76071	low	moderate	low	moderate	low	low	low	low	low	low	low	moderate	low	low	low	-0.969847	low	-1.00245	low	low	low	low	low	low	low	low	low
305	chinese_crested_dog	small	2	1	0	3	19	2	2	2	2	0	2	0.52127	low	low	low	low	low	low	low	low	low	moderate	moderate	moderate	unc	low	unc	0.235692	moderate	-0.142711	moderate	low	low	low	low	low	low	low	low
306	medium_poodle	medium	5.5	2	0	1	20	5	2	2	2	2	2	NA	low	low	low	low	low	low	low	low	high	unc	high	unc	low	low	low	-1.13939	low	-0.589241	moderate	low	low	unc	low	low	low	low	unc
307	other_breed	medium	1	1	0	3	28	2	1	1	4	1	2	2.47527	low	low	low	low	low	low	low	moderate	low	high	high	moderate	moderate	moderate	moderate	2.07457	high	2.1033	high	low	low	low	low	low	low	moderate	moderate
308	jack_russell_terrier	small	5	2	0	2	26	4	2	2	3	1	2	NA	low	moderate	low	moderate	unc	low	unc	high	unc	unc	high	low	low	low	low	0.0494415	moderate	-0.464979	moderate	low	low	low	moderate	low	low	low	moderate
309	other_breed	medium	6	1	0	3	23	5	2	1	3	2	0	1.74583	low	moderate	low	moderate	low	low	low	high	high	high	high	moderate	moderate	moderate	moderate	-1.0929	low	-0.0341893	moderate	low	low	low	low	low	moderate	low	moderate
310	other_breed	medium	2.3	2	0	3	6	1	1	1	2	1	3	0.582604	high	moderate	low	high	high	low	high	low	low	low	low	low	moderate	moderate	moderate	0.521304	moderate	-0.844806	low	low	low	low	low	low	low	low	low
311	bichon_frise	small	8	2	0	3	25	3	2	2	2	0	0	-0.744011	low	low	low	low	low	low	low	low	low	low	low	moderate	unc	low	unc	1.93573	high	-0.801819	low	low	low	low	low	low	low	low	low
312	belgian_shepherd_groenendael	large	0.9	1	0	3	23	2	2	2	3	2	1	0.809436	moderate	low	low	moderate	low	moderate	moderate	low	moderate	low	moderate	moderate	unc	low	unc	-1.39602	low	0.749064	high	low	low	low	low	low	high	low	high
313	parson_russell_terrier	small	13	1	0	3	23	3	2	2	3	0	2	-1.41108	low	low	low	low	low	low	low	high	high	unc	high	moderate	low	unc	unc	-0.907506	low	-1.17659	low	low	low	low	low	low	low	low	low
314	rough_collie	large	5	2	1	2	NA	1	1	2	4	2	0	NA	low	low	low	low	low	low	low	low	low	low	low	high	low	low	low	-1.28105	low	-1.01696	low	low	low	low	low	low	low	low	low
315	rottweiler	large	3.3	1	0	1	22	1	1	1	2	2	3	NA	low	low	low	low	high	low	high	low	low	low	low	low	low	low	low	0.889628	high	-0.7255	moderate	low	moderate	low	low	low	moderate	low	moderate
316	other_breed	NA	10.8	1	0	4	NA	5	1	2	3	NA	0	0.476232	low	low	low	low	low	low	low	low	low	unc	unc	moderate	low	low	low	-0.903502	low	-1.01575	low	low	low	low	low	low	low	low	low
317	other_breed	large	2.3	1	0	2	20	4	2	1	3	2	2	NA	low	low	low	low	low	low	low	low	moderate	moderate	moderate	low	low	low	low	-0.447496	moderate	-0.66639	moderate	low	low	low	low	low	low	low	low
318	german_wirehaired_pointer	large	1.2	1	NA	2	21	2	2	2	2	2	1	-2.1754	low	low	moderate	moderate	low	low	low	low	low	low	low	unc	moderate	moderate	moderate	1.57927	high	3.14542	high	low	low	low	high	low	moderate	low	high
319	belgian_shepherd_groenendael	large	0.4	2	0	3	24	5	2	2	4	2	1	NA	moderate	low	moderate	moderate	moderate	moderate	moderate	low	low	low	low	moderate	moderate	moderate	moderate	-0.851138	low	-0.610784	moderate	low	low	low	low	low	moderate	low	moderate
320	mixed_breed	NA	1	2	0	3	18	4	1	2	3	0	0	1.6216	low	low	low	low	low	moderate	moderate	low	low	unc	unc	moderate	unc	low	unc	0.134034	moderate	-0.463934	moderate	moderate	low	low	low	low	low	low	moderate
321	border_collie	large	1.9	2	0	4	NA	2	2	2	3	2	0	1.44102	low	low	low	low	low	low	low	low	moderate	unc	moderate	moderate	low	low	low	-0.501437	moderate	-0.262849	moderate	low	low	moderate	low	low	low	low	moderate
322	medium_size_spitz	small	1.9	2	0	4	19	5	1	2	2	1	1	NA	low	moderate	low	moderate	low	moderate	moderate	moderate	high	unc	high	high	moderate	moderate	moderate	1.55251	high	0.109228	moderate	moderate	high	high	moderate	low	low	moderate	high
323	other_breed	large	1.5	2	0	4	14	2	2	2	4	0	0	-1.72275	low	low	low	low	low	low	low	high	high	unc	high	unc	unc	low	unc	-1.30107	low	0.225594	moderate	low	low	low	low	low	moderate	low	moderate
324	australian_kelpie	medium	4	2	0	3	19	2	2	2	4	2	2	-0.945076	low	low	moderate	moderate	low	low	low	low	low	low	low	unc	low	low	low	-0.0735023	moderate	1.03172	high	low	low	low	low	low	moderate	high	high
325	australian_kelpie	medium	1.7	2	0	NA	22	1	2	2	1	0	0	0.95451	moderate	moderate	moderate	moderate	low	low	low	low	high	low	high	moderate	low	low	low	2.73439	high	1.89144	high	low	low	low	low	low	low	low	low
326	medium_poodle	medium	4	1	1	2	NA	2	2	2	3	2	2	0.351784	low	low	low	low	low	low	low	low	low	low	low	moderate	moderate	moderate	moderate	-0.54376	moderate	-0.503987	moderate	low	moderate	low	low	low	moderate	moderate	moderate
327	german_shepherd	large	1.4	2	0	2	21	2	1	2	2	2	3	0.922289	low	low	low	low	high	low	high	low	low	low	low	low	unc	low	unc	-1.13625	low	-0.682119	moderate	moderate	low	low	low	low	low	low	moderate
328	standard_poodle	large	4	1	0	4	18	3	2	2	2	1	0	-1.54912	high	low	low	high	low	low	low	unc	high	low	high	low	high	moderate	high	-0.38283	moderate	0.223913	moderate	low	low	low	low	low	low	low	low
329	other_breed	medium	0.7	1	0	4	22	2	2	2	3	0	0	1.0052	low	low	low	low	low	low	low	moderate	low	low	moderate	low	unc	unc	unc	1.02669	high	-0.763837	low	low	low	low	low	low	moderate	low	moderate
330	smooth_dachshund	small	11.5	2	1	3	NA	2	2	2	2	0	0	1.0052	low	low	moderate	moderate	low	high	high	low	low	low	low	high	low	unc	unc	-0.574495	moderate	-0.780527	low	low	low	low	low	low	low	low	low
331	airedale_terrier	large	15	1	1	NA	16	3	1	1	3	0	2	NA	low	low	low	low	low	low	low	low	high	unc	high	high	unc	low	unc	0.796886	high	-0.728511	moderate	low	low	low	low	low	low	moderate	moderate
332	miniature_pinscher	small	12	1	0	2	26	1	2	1	1	0	3	NA	low	low	low	low	low	low	low	low	low	unc	unc	moderate	unc	low	unc	-0.0416205	moderate	-0.943023	low	low	low	low	low	low	low	low	low
333	other_breed	large	4	1	0	2	15	3	2	2	2	2	0	NA	moderate	low	low	moderate	moderate	low	moderate	high	unc	high	high	unc	low	low	low	-1.0236	low	-0.393486	moderate	low	low	low	low	low	low	low	low
334	miniature_pinscher	small	11	1	1	2	24	1	2	2	1	0	3	NA	high	high	low	high	moderate	low	moderate	low	low	unc	unc	moderate	low	low	low	-0.415168	moderate	-0.783401	low	low	low	low	low	low	low	moderate	moderate
335	miniature_pinscher	small	9	2	0	2	24	1	1	2	1	1	3	NA	high	moderate	moderate	high	low	low	low	low	low	unc	unc	high	low	low	low	0.990968	high	-0.33769	moderate	low	low	low	low	low	low	low	low
336	shetland_sheepdog	medium	8	2	0	4	21	4	1	2	2	0	1	-0.478407	low	moderate	low	moderate	low	moderate	moderate	high	low	unc	high	moderate	unc	unc	unc	2.49054	high	3.56107	high	low	low	low	low	low	low	low	low
337	miniature_pinscher	small	7	2	0	4	23	1	1	2	1	1	3	NA	low	low	low	low	low	low	low	low	low	unc	unc	low	moderate	moderate	moderate	-0.164121	moderate	-0.924571	low	low	low	low	low	low	low	low	low
338	miniature_pinscher	small	5	2	0	NA	21	1	2	2	1	1	3	NA	moderate	moderate	moderate	moderate	low	high	high	low	low	unc	unc	moderate	high	moderate	high	1.78005	high	2.4464	high	low	low	low	low	low	low	low	low
339	australian_shepherd	large	3.8	1	0	2	21	1	2	2	3	2	2	NA	low	low	moderate	moderate	low	low	low	high	high	high	high	moderate	low	unc	unc	-0.794625	low	2.66449	high	low	low	low	low	low	moderate	moderate	moderate
340	miniature_pinscher	small	3	1	0	3	14	1	2	2	2	1	3	NA	moderate	low	low	moderate	low	low	low	low	low	unc	unc	high	unc	unc	unc	-0.198426	moderate	2.5764	high	low	low	low	low	low	low	low	low
341	parson_russell_terrier	small	9	1	0	3	20	1	2	1	1	1	1	NA	moderate	low	low	moderate	high	moderate	high	high	high	high	high	unc	high	moderate	high	-1.35035	low	-0.657668	moderate	low	low	low	low	low	low	moderate	moderate
342	other_breed	medium	2	2	0	3	6	5	2	2	2	1	1	0.575552	high	high	high	high	low	unc	unc	high	high	high	high	high	unc	unc	unc	3.99396	high	0.246	moderate	low	low	moderate	high	high	low	low	high
343	other_breed	large	3.3	1	0	2	NA	2	2	2	3	2	2	2.09489	high	low	low	high	low	low	low	low	low	unc	unc	moderate	low	unc	unc	1.7423	high	0.589489	high	low	low	low	low	low	moderate	low	moderate
344	other_breed	large	5.8	1	0	4	27	2	2	2	3	2	2	2.09489	low	low	high	high	low	low	low	high	high	unc	high	high	low	unc	unc	1.02455	high	2.6617	high	low	low	low	low	low	moderate	low	moderate
345	nova_scotia_duck_tolling_retriever	medium	4	2	0	2	22	2	2	2	4	1	1	-1.87153	low	low	low	low	low	moderate	moderate	low	low	moderate	moderate	low	low	low	low	-0.0178641	moderate	0.717295	high	low	low	low	low	low	low	low	low
346	other_breed	large	9.5	1	1	2	23	3	2	2	3	NA	0	NA	low	moderate	low	moderate	low	low	low	low	low	low	low	unc	low	unc	unc	-0.448743	moderate	-1.02415	low	low	low	low	low	low	low	low	low
347	chihuahua	small	2.2	1	0	3	28	5	2	1	3	1	0	1.53697	moderate	high	low	high	moderate	low	moderate	low	low	low	low	low	low	low	low	-1.09238	low	-1.30184	low	low	low	moderate	low	low	low	low	moderate
348	keeshond	medium	2.5	1	0	2	20	1	2	2	2	2	3	-1.88766	low	low	moderate	moderate	low	moderate	moderate	moderate	high	moderate	high	low	low	unc	unc	-0.235509	moderate	-0.143474	moderate	low	low	low	low	low	low	low	low
349	german_shepherd	large	5	2	0	1	24	1	1	2	2	2	0	-0.178733	moderate	moderate	low	moderate	low	low	low	low	low	low	low	moderate	low	unc	unc	-0.62616	moderate	0.387569	moderate	low	low	low	low	low	low	low	low
350	belgian_shepherd_tervueren	large	2	2	0	3	24	3	2	2	3	2	2	0.16565	moderate	low	low	moderate	low	low	low	low	low	low	low	moderate	unc	low	unc	-0.3592	moderate	-0.260337	moderate	low	low	low	low	low	low	low	low
351	other_breed	large	0.3	2	0	2	19	2	1	1	1	1	1	0.924846	low	low	high	high	low	moderate	moderate	unc	unc	unc	unc	moderate	high	moderate	high	2.11416	high	3.10181	high	unc	unc	unc	unc	unc	unc	unc	unc
352	other_breed	large	4	1	1	2	24	3	2	2	3	1	2	0.16565	moderate	low	low	moderate	high	low	high	low	high	low	high	low	low	low	low	2.0108	high	0.26879	moderate	low	low	moderate	low	moderate	low	low	moderate
353	shetland_sheepdog	medium	6	2	1	3	26	4	1	2	3	2	1	-1.18686	high	high	moderate	high	low	low	low	high	high	unc	high	moderate	moderate	moderate	moderate	0.541917	moderate	0.146606	moderate	low	low	low	low	low	low	low	low
354	shetland_sheepdog	medium	1	2	0	3	25	2	1	2	3	2	1	1.97502	low	low	moderate	moderate	low	low	low	low	low	unc	unc	moderate	unc	low	unc	-1.0236	low	-0.393486	moderate	moderate	low	moderate	low	low	low	moderate	moderate
355	welsh_corgi_cardigan	small	7.5	1	1	4	29	2	2	2	3	0	3	NA	moderate	low	low	moderate	low	high	high	low	low	unc	unc	unc	low	unc	unc	0.413201	moderate	-0.631512	moderate	low	low	moderate	low	low	low	moderate	moderate
356	dalmatian	large	11.8	2	1	1	24	4	2	2	3	0	2	-1.06025	low	low	low	low	low	low	low	low	low	low	low	moderate	low	unc	unc	0.273509	moderate	-0.928811	low	low	low	low	low	low	low	unc	unc
357	other_breed	large	2.9	2	0	4	22	5	2	2	1	1	1	-1.47476	low	moderate	low	moderate	low	low	low	low	high	low	high	moderate	high	moderate	high	1.41396	high	0.0828436	moderate	low	low	low	low	low	moderate	low	moderate
358	other_breed	small	3.5	1	1	3	NA	3	1	1	2	NA	0	-0.34565	low	moderate	low	moderate	low	low	low	low	low	high	high	high	unc	low	unc	1.03765	high	-0.305789	moderate	low	low	low	low	low	low	low	low
359	dalmatian	large	7.5	1	0	NA	25	4	2	2	3	0	2	-1.06025	low	low	high	high	low	moderate	moderate	low	low	low	low	low	low	unc	unc	0.654717	high	-0.185167	moderate	low	low	low	low	low	low	low	low
360	shetland_sheepdog	medium	1	2	0	3	18	4	1	1	2	2	3	NA	low	unc	moderate	moderate	low	low	low	moderate	high	low	high	moderate	low	low	low	-0.132591	moderate	0.980682	high	low	low	low	low	low	low	low	low
361	belgian_shepherd_malinois	large	13	1	1	1	23	2	1	2	2	0	3	NA	moderate	moderate	moderate	moderate	low	moderate	moderate	low	low	low	low	moderate	unc	unc	unc	-0.0928194	moderate	0.697957	high	low	low	high	moderate	low	moderate	low	high
362	other_breed	large	6.9	2	0	4	NA	2	2	1	2	0	2	-2.00962	high	low	high	high	low	low	low	low	low	low	low	moderate	low	low	low	-0.907506	low	-1.17659	low	low	moderate	low	low	low	moderate	low	moderate
363	german_shepherd	large	7.7	1	0	1	22	1	2	2	2	1	3	-0.789883	low	low	low	low	low	low	low	low	low	low	low	moderate	low	low	low	-1.15855	low	-1.03542	low	low	low	low	low	low	low	moderate	moderate
364	other_breed	large	6	2	0	3	23	5	2	2	2	0	2	-2.09914	moderate	low	unc	moderate	high	low	high	unc	high	low	high	high	unc	unc	unc	1.20218	high	0.906246	high	low	low	low	moderate	low	low	unc	moderate
365	labrador_retriever	large	4	1	0	2	22	1	1	2	2	1	1	0.692941	moderate	moderate	moderate	moderate	low	low	low	low	unc	unc	unc	high	unc	low	unc	-0.70512	moderate	-0.455156	moderate	low	low	low	low	low	low	low	low
366	shiba	medium	1.5	1	0	NA	NA	5	2	2	3	1	0	NA	low	moderate	moderate	moderate	high	high	high	low	low	low	low	high	low	low	low	0.706181	high	-0.719556	moderate	moderate	low	low	low	low	low	moderate	moderate
367	other_breed	medium	2.3	2	1	1	27	2	2	2	3	2	3	0.187168	low	low	low	low	low	low	low	low	low	low	low	low	moderate	moderate	moderate	-0.873436	low	-0.964083	low	low	low	low	low	low	low	moderate	moderate
368	belgian_shepherd_tervueren	large	3	2	0	2	19	3	2	2	3	2	0	1.20885	moderate	low	low	moderate	moderate	low	moderate	low	low	low	low	moderate	low	low	low	-1.46593	low	-1.14221	low	low	low	low	low	low	low	low	low
369	labrador_retriever	large	5	1	1	1	28	2	1	1	3	0	2	0.664105	low	moderate	low	moderate	low	low	low	low	low	low	low	high	low	low	low	0.162461	moderate	-0.417214	moderate	low	moderate	moderate	low	low	moderate	moderate	moderate
370	german_shepherd	large	1.5	1	0	1	19	1	2	2	3	2	3	-0.789883	low	low	low	low	low	low	low	low	low	low	low	unc	low	unc	unc	-0.431106	moderate	-0.215355	moderate	low	low	low	low	low	low	moderate	moderate
371	other_breed	large	4.6	1	0	4	14	2	2	2	4	0	2	-2.00962	low	low	low	low	low	low	low	high	high	high	high	unc	low	low	low	0.712408	high	0.3657	moderate	moderate	low	low	low	low	low	moderate	moderate
372	saluki	large	9.5	2	0	1	16	1	2	1	2	1	0	1.23926	low	low	low	low	low	moderate	moderate	low	low	low	low	unc	low	low	low	-1.28105	low	-1.01696	low	low	low	low	low	low	low	low	low
373	border_collie	large	4.7	2	0	4	25	2	2	2	4	2	0	-1.76893	low	low	low	low	low	low	low	low	low	low	low	low	low	unc	unc	-0.977303	low	-0.0438605	moderate	low	low	low	low	low	low	low	low
374	french_bulldog	small	5.4	2	0	NA	18	4	2	2	1	0	0	NA	low	moderate	low	moderate	low	low	low	low	low	low	low	moderate	low	low	low	-0.680601	moderate	-0.931026	low	low	low	low	low	low	low	low	low
375	mixed_breed	NA	10	1	1	2	24	4	2	2	4	0	0	NA	low	moderate	low	moderate	low	low	low	low	moderate	low	moderate	low	low	low	low	-1.09238	low	-1.30184	low	low	low	low	low	low	low	low	low
376	medium_size_spitz	small	6	1	1	3	NA	3	2	1	4	0	1	-1.82501	low	low	low	low	low	low	low	low	moderate	low	moderate	high	low	unc	unc	-0.0371218	moderate	-0.810434	low	moderate	low	low	low	low	low	low	moderate
377	papillon	small	3	1	0	2	23	4	2	2	2	2	3	-1.29336	low	low	low	low	low	high	high	low	low	low	low	unc	high	moderate	high	0.867059	high	-0.834091	low	moderate	low	moderate	low	low	low	unc	moderate
378	border_collie	large	4	1	0	2	30	4	2	2	2	2	0	2.41434	low	low	low	low	low	low	low	low	low	low	low	low	low	low	low	-1.22524	low	0.498649	high	low	low	low	low	low	low	low	low
379	lagotto_romagnolo	medium	5	2	1	3	23	2	1	2	3	0	0	-0.422982	low	high	low	high	low	low	low	high	high	low	high	moderate	low	low	low	0.379479	moderate	0.130779	moderate	moderate	low	low	low	moderate	low	high	high
380	irish_wolfhound	large	3	1	0	4	18	2	2	2	2	1	1	NA	low	low	high	high	low	low	low	low	low	low	low	unc	low	low	low	0.924624	high	0.0467109	moderate	low	low	moderate	low	low	low	moderate	moderate
381	other_breed	medium	7	2	1	2	21	1	2	1	2	2	1	NA	low	low	low	low	unc	unc	unc	low	moderate	high	high	low	unc	unc	unc	-1.34722	low	-0.750546	low	low	low	low	low	low	low	low	low
382	danish-swedish_farmdog	small	4	1	0	1	23	1	2	2	2	2	3	1.27226	moderate	moderate	low	moderate	low	moderate	moderate	moderate	high	low	high	moderate	low	low	low	-0.385155	moderate	-0.840524	low	low	low	moderate	low	moderate	low	low	moderate
383	rottweiler	large	2.7	2	0	NA	26	2	2	2	3	2	3	NA	moderate	low	low	moderate	low	low	low	low	moderate	low	moderate	moderate	unc	low	unc	-0.290723	moderate	0.574884	high	moderate	low	moderate	low	low	low	moderate	moderate
384	danish-swedish_farmdog	small	1.4	1	0	3	26	1	1	1	2	2	3	2.25921	moderate	moderate	high	high	low	low	low	low	low	low	low	high	unc	unc	unc	0.968238	high	0.94148	high	low	low	low	low	low	moderate	moderate	moderate
385	lagotto_romagnolo	medium	4.2	1	0	2	23	2	2	1	2	2	2	0.418627	low	low	low	low	low	moderate	moderate	high	high	moderate	high	low	moderate	moderate	moderate	-0.745333	moderate	0.39145	moderate	low	low	low	low	low	low	low	low
386	finnish_lapponian_dog	medium	7.5	2	0	2	24	2	2	1	3	1	1	-0.298947	low	high	low	high	low	low	low	high	moderate	high	high	low	low	low	low	0.48109	moderate	0.0017999	moderate	low	low	moderate	low	low	low	moderate	moderate
387	miniature_pinscher	small	7	2	0	2	26	5	2	2	2	0	2	0.215134	low	moderate	low	moderate	low	low	low	low	low	unc	unc	unc	low	low	low		unc		unc	low	low	low	low	low	low	moderate	moderate
388	other_breed	large	5.3	2	0	NA	24	1	2	2	2	2	0	-1.05334	low	low	low	low	low	low	low	low	low	low	low	moderate	unc	unc	unc	-0.510302	moderate	0.724472	high	low	low	low	low	low	low	low	low
389	bernese_mountain_dog	large	2.5	2	0	3	23	3	1	1	2	2	2	NA	low	moderate	low	moderate	low	low	low	low	low	low	low	moderate	low	low	low	-0.692533	moderate	-0.947321	low	low	low	low	low	low	low	moderate	moderate
390	danish-swedish_farmdog	small	0.8	1	0	4	25	1	2	2	2	2	3	1.27226	low	moderate	low	moderate	moderate	low	moderate	unc	low	unc	unc	low	low	low	low	0.689848	high	1.69431	high	low	low	low	low	low	moderate	low	moderate
391	dalmatian	large	3	1	1	4	30	2	1	1	2	NA	0	NA	moderate	low	low	moderate	low	low	low	low	low	low	low	moderate	low	low	low	0.705395	high	-0.315836	moderate	low	low	low	low	low	low	low	low
392	miniature_pinscher	small	4	2	0	3	26	5	2	2	2	0	2	0.215134	high	moderate	high	high	low	high	high	low	low	unc	unc	moderate	low	low	low	0.0126148	moderate	-0.480557	moderate	moderate	low	low	low	low	low	low	moderate
393	bernese_mountain_dog	large	4.3	1	1	2	18	5	1	2	3	2	1	2.3475	moderate	low	low	moderate	low	low	low	low	low	low	low	unc	unc	low	unc	-0.522622	moderate	0.148985	moderate	low	low	low	low	low	low	moderate	moderate
394	norbottenspets	medium	4	1	0	3	19	2	1	2	2	2	0	-1.6444	low	low	low	low	moderate	moderate	moderate	low	low	high	high	moderate	low	low	low	-0.257937	moderate	-0.571776	moderate	low	low	low	low	low	low	moderate	moderate
395	other_breed	large	8.9	2	1	3	29	1	2	2	2	2	0	-1.05334	low	low	low	low	low	low	low	low	low	low	low	low	unc	low	unc	-0.0156115	moderate	-1.16098	low	low	low	moderate	low	low	low	moderate	moderate
396	border_terrier	medium	10	2	1	3	31	2	2	1	2	2	2	1.7416	low	low	low	low	low	low	low	low	low	unc	unc	moderate	low	unc	unc	-0.0805803	moderate	0.787381	high	low	low	low	low	low	low	low	low
397	lapponian_herder	medium	9	2	1	NA	NA	4	2	1	1	1	2	NA	low	low	low	low	low	low	low	low	low	low	low	low	moderate	moderate	moderate	-1.53523	low	-0.782917	low	low	low	low	low	low	moderate	moderate	moderate
398	danish-swedish_farmdog	small	2.5	1	0	2	28	5	2	1	3	2	1	1.07414	low	low	low	low	low	low	low	low	low	low	low	moderate	low	unc	unc	0.355666	moderate	-0.175662	moderate	low	low	low	unc	low	low	low	unc
399	bernese_mountain_dog	large	9.3	2	1	3	22	2	2	2	2	1	0	NA	low	low	low	low	low	low	low	moderate	moderate	unc	moderate	moderate	low	low	low	-0.448743	moderate	-1.02415	low	low	low	low	low	low	low	moderate	moderate
400	other_breed	large	3	1	1	4	20	5	2	2	4	0	3	-1.84973	low	low	low	low	high	low	high	low	high	high	high	moderate	unc	low	unc	0.239439	moderate	-1.14132	low	low	low	low	low	low	low	low	low
401	border_terrier	medium	3.5	2	1	1	22	2	2	1	3	2	3	1.14706	low	moderate	low	moderate	low	low	low	low	high	high	high	unc	high	moderate	high	-1.32113	low	-0.807368	low	low	low	low	low	low	low	moderate	moderate
402	great_dane	large	4.5	2	0	2	22	2	2	1	2	1	2	-0.968539	low	low	low	low	low	low	low	low	high	low	high	moderate	low	low	low	0.98648	high	0.0827693	moderate	low	low	low	low	low	low	low	low
403	border_collie	large	4	1	1	NA	25	5	1	1	3	2	2	-1.01374	high	high	moderate	high	high	high	high	high	high	unc	high	moderate	low	low	low	-1.28964	low	-0.363961	moderate	low	low	moderate	moderate	low	low	high	high
404	other_breed	small	3	2	1	3	22	3	1	1	2	1	2	NA	high	moderate	low	high	low	low	low	low	high	unc	high	moderate	low	unc	unc	-0.518044	moderate	-0.664857	moderate	moderate	low	high	low	low	low	moderate	high
405	medium_poodle	medium	5	2	1	4	26	3	2	1	2	0	3	NA	high	high	low	high	low	low	low	low	low	unc	unc	high	moderate	moderate	moderate	-0.743518	moderate	-0.889782	low	low	low	low	low	low	low	low	low
406	lapponian_herder	medium	3	2	0	2	16	3	2	2	1	1	2	-1.93294	low	low	moderate	moderate	low	low	low	low	low	high	high	high	unc	unc	unc	1.48831	high	1.30442	high	low	low	low	low	low	low	unc	unc
407	other_breed	large	1.5	1	0	3	26	2	1	1	2	1	2	2.12389	low	low	low	low	low	low	low	low	low	low	low	high	unc	unc	unc	0.517675	moderate	0.021501	moderate	low	low	moderate	low	low	low	low	moderate
408	chihuahua	small	3	1	0	3	26	5	2	2	3	2	1	1.13355	low	moderate	low	moderate	moderate	moderate	moderate	low	low	unc	unc	moderate	low	low	low	-0.907506	low	-1.17659	low	low	low	low	low	low	low	moderate	moderate
409	danish-swedish_farmdog	small	1	1	0	4	27	5	2	2	3	2	1	1.07414	high	high	moderate	high	high	low	high	low	moderate	moderate	moderate	low	low	low	low	-0.473062	moderate	0.225738	moderate	low	low	low	low	low	moderate	low	moderate
410	airedale_terrier	large	6	1	0	1	25	2	2	1	3	2	1	NA	low	low	low	low	low	moderate	moderate	moderate	high	moderate	high	low	moderate	moderate	moderate	0.107797	moderate	-0.607884	moderate	low	low	low	low	low	low	high	high
411	medium_size_spitz	small	1.8	1	0	2	22	2	1	1	3	1	3	-1.06297	low	low	low	low	low	low	low	low	moderate	low	moderate	moderate	unc	unc	unc	-0.186443	moderate	-0.0384714	moderate	low	low	low	low	low	low	low	low
412	border_terrier	medium	6.5	1	1	4	25	2	2	2	2	1	0	2.07675	low	high	low	high	high	low	high	low	high	low	high	moderate	low	low	low	2.74975	high	2.15535	high	low	low	high	low	low	low	low	high
413	saluki	large	7.9	1	0	NA	20	3	1	2	2	0	3	NA	low	moderate	low	moderate	low	low	low	low	low	low	low	moderate	low	unc	unc	-0.659711	moderate	-1.09258	low	moderate	low	low	low	low	low	low	moderate
414	medium_size_spitz	small	8.1	2	0	3	23	2	2	2	3	1	1	NA	low	moderate	low	moderate	low	low	low	low	low	unc	unc	low	low	low	low	-1.46593	low	-1.14221	low	low	low	low	low	low	low	low	low
415	medium_size_spitz	small	3.9	2	0	2	19	5	2	1	2	0	3	1.7555	moderate	moderate	low	moderate	low	low	low	low	low	low	low	moderate	low	low	low	-0.102036	moderate	-0.405397	moderate	low	low	low	low	low	moderate	moderate	moderate
416	medium_size_spitz	small	3	2	0	NA	20	2	2	2	3	1	1	NA	low	moderate	low	moderate	low	low	low	low	low	unc	unc	high	unc	unc	unc	-1.46593	low	-1.14221	low	low	low	low	low	low	low	low	low
417	border_terrier	medium	4	2	0	3	29	2	2	2	2	2	0	2.07675	low	moderate	low	moderate	low	low	low	low	low	low	low	low	low	low	low	-1.45966	low	0.259443	moderate	low	low	low	low	low	low	low	low
418	medium_size_spitz	small	1.2	2	0	NA	20	2	2	2	3	1	1	NA	low	low	low	low	low	low	low	low	low	unc	unc	low	unc	unc	unc	-1.46593	low	-1.14221	low	low	low	low	low	low	low	low	low
419	welsh_corgi_pembroke	small	8	1	0	3	25	1	2	1	2	1	3	0.278146	low	moderate	moderate	moderate	low	low	low	high	high	high	high	moderate	unc	unc	unc	-0.518044	moderate	-0.664857	moderate	low	low	low	low	low	low	moderate	moderate
420	border_collie	large	4.5	1	0	2	23	5	2	2	3	2	0	NA	low	low	low	low	low	high	high	low	low	low	low	high	low	low	low	0.828934	high	0.878448	high	low	low	low	low	low	moderate	low	moderate
421	miniature_spitz	small	2	2	0	3	25	2	1	1	2	1	1	2.9206	moderate	low	low	moderate	high	low	high	low	moderate	unc	moderate	high	low	low	low	-0.690319	moderate	-0.548937	moderate	low	low	high	low	low	low	high	high
422	medium_size_spitz	small	5.5	2	0	3	21	3	2	2	4	0	0	-1.76576	low	moderate	low	moderate	low	low	low	low	low	low	low	moderate	low	low	low	-0.187473	moderate	-0.445263	moderate	low	low	low	low	low	low	low	low
423	medium_size_spitz	small	6	1	0	4	26	2	2	1	3	0	0	1.11312	low	low	moderate	moderate	low	low	low	high	high	moderate	high	high	low	unc	unc	-1.46593	low	-1.14221	low	low	low	low	low	low	low	low	low
424	other_breed	small	7	1	0	3	19	4	2	1	4	1	2	-1.69084	moderate	moderate	moderate	moderate	moderate	moderate	moderate	moderate	high	moderate	high	moderate	moderate	moderate	moderate	-0.144992	moderate	-0.05105	moderate	low	low	low	moderate	low	moderate	low	moderate
425	medium_size_spitz	small	1.8	1	0	2	28	1	1	1	4	2	3	0.463913	low	moderate	low	moderate	low	low	low	low	moderate	unc	moderate	moderate	low	unc	unc	-0.433103	moderate	0.148438	moderate	moderate	low	low	low	moderate	moderate	low	moderate
426	other_breed	large	4	2	0	3	17	3	2	2	4	0	0	-1.76576	low	low	moderate	moderate	low	low	low	low	low	low	low	moderate	low	unc	unc	0.10782	moderate	-1.1021	low	low	low	low	low	low	low	low	low
427	portuguese_water_dog	large	14	2	1	4	20	3	1	1	3	0	0	-0.394831	moderate	low	low	moderate	low	low	low	high	high	unc	high	moderate	moderate	moderate	moderate		unc		unc	low	low	moderate	low	low	moderate	low	moderate
428	other_breed	medium	5.7	1	1	4	19	3	1	1	2	NA	0	-0.189505	moderate	moderate	low	moderate	low	moderate	moderate	low	low	unc	unc	unc	low	unc	unc	-0.472367	moderate	-0.788785	low	low	low	low	low	low	moderate	low	moderate
429	boxer	large	6	1	0	NA	23	1	1	2	2	1	0	0.505683	low	low	low	low	low	low	low	low	low	low	low	moderate	moderate	moderate	moderate	2.09442	high	0.605745	high	low	low	low	low	low	high	moderate	high
430	medium_size_spitz	small	8	1	0	3	22	2	2	2	3	0	0	1.11312	high	low	low	high	low	moderate	moderate	low	low	low	low	high	low	unc	unc	1.96975	high	-0.829718	low	low	low	low	low	low	moderate	low	moderate
431	miniature_poodle	small	3.8	1	1	3	28	2	1	2	4	2	0	-1.47568	moderate	moderate	low	moderate	moderate	moderate	moderate	low	low	unc	unc	moderate	low	low	low	-1.5321	low	-0.875795	low	low	low	low	low	low	low	moderate	moderate
432	other_breed	medium	6	2	0	2	14	4	2	2	1	NA	2	-0.612229	low	moderate	low	moderate	moderate	low	moderate	moderate	high	high	high	high	low	low	low	-0.861021	low	-0.621535	moderate	low	low	high	low	low	low	moderate	high
433	finnish_lapponian_dog	medium	1	2	0	2	17	2	1	2	4	NA	0	-1.91033	low	low	low	low	low	low	low	low	low	low	low	moderate	unc	unc	unc	2.88525	high	3.15445	high	high	low	low	low	low	low	low	high
434	giant_schnauzer	large	7	1	0	3	14	2	2	2	2	1	1	-1.41063	low	moderate	low	moderate	low	moderate	moderate	low	low	low	low	unc	low	unc	unc	0.120146	moderate	0.402591	moderate	low	low	low	low	low	low	low	low
435	finnish_lapponian_dog	medium	3.5	2	0	3	20	2	1	1	3	1	1	1.54239	high	high	low	high	low	moderate	moderate	low	high	high	high	high	low	low	low	1.84677	high	1.91373	high	low	low	low	low	low	low	moderate	moderate
436	bernese_mountain_dog	large	8	2	1	4	23	5	1	2	2	NA	1	NA	high	low	low	high	low	low	low	low	low	unc	unc	low	low	low	low	-0.254371	moderate	-1.05907	low	low	low	low	low	low	low	low	low
437	keeshond	medium	6.3	2	1	2	29	5	2	2	1	1	2	0.391423	moderate	low	low	moderate	low	moderate	moderate	low	low	low	low	low	unc	low	unc	-0.809687	low	-0.623363	moderate	low	low	low	low	low	moderate	low	moderate
438	other_breed	large	3.8	1	0	2	18	5	1	1	3	0	0	-1.80933	moderate	unc	moderate	moderate	moderate	moderate	moderate	low	low	low	low	unc	unc	unc	unc	1.57051	high	1.69421	high	low	low	high	low	moderate	high	high	high
439	other_breed	large	2.8	2	0	4	21	4	2	2	3	1	2	-1.91121	low	low	low	low	low	low	low	low	low	low	low	low	low	low	low	-1.07009	low	-0.948537	low	low	low	low	low	low	low	low	low
440	other_breed	small	2.5	1	0	3	25	1	1	2	2	0	0	-0.446202	low	moderate	moderate	moderate	low	moderate	moderate	low	low	unc	unc	unc	low	low	low	-0.792049	low	-0.559743	moderate	low	low	low	low	low	low	low	low
441	saluki	large	3	2	1	3	24	2	2	1	2	2	0	1.23844	high	low	low	high	low	low	low	low	low	unc	unc	high	low	unc	unc	-0.495625	moderate	0.561795	high	low	low	low	low	low	moderate	moderate	moderate
442	other_breed	large	0.9	2	0	NA	21	4	2	2	3	1	2	-1.91121	low	low	low	low	low	low	low	low	low	unc	unc	unc	unc	low	unc	-0.851138	low	-0.610784	moderate	low	low	low	low	low	low	low	low
443	white_swiss_shepherd	large	0.8	1	0	2	23	2	2	2	3	2	1	-1.78869	low	moderate	low	moderate	low	moderate	moderate	low	low	low	low	moderate	moderate	moderate	moderate	-0.297021	moderate	1.7733	high	low	low	low	low	low	low	moderate	moderate
444	cocker_spaniel	medium	2.5	1	0	3	4	5	1	2	3	0	1	NA	low	moderate	moderate	moderate	low	moderate	moderate	low	low	low	low	moderate	low	low	low	-1.35035	low	-0.657668	moderate	low	low	moderate	low	low	moderate	moderate	moderate
445	airedale_terrier	large	6	2	1	3	21	2	1	1	4	2	1	-1.70321	low	low	low	low	low	low	low	low	unc	low	unc	low	low	low	low	-1.46593	low	-1.14221	low	low	low	low	low	low	low	low	low
446	tibetan_spaniel	small	9.3	1	0	4	17	3	1	2	3	NA	0	-0.756907	low	high	high	high	high	moderate	high	high	high	unc	high	high	low	unc	unc	2.46362	high	0.488578	moderate	low	low	moderate	low	low	low	moderate	moderate
447	other_breed	large	5.8	2	0	NA	21	4	2	2	3	1	2	-1.91121	low	low	low	low	low	low	low	low	low	low	low	low	low	low	low	-1.28105	low	-1.01696	low	low	low	low	low	low	low	low	low
448	border_collie	large	6	2	0	3	29	2	1	2	2	2	3	2.14519	low	high	moderate	high	low	low	low	low	high	high	high	high	low	unc	unc	-1.17647	low	0.164487	moderate	low	low	low	low	low	moderate	low	moderate
449	shetland_sheepdog	medium	2.5	1	0	4	21	2	2	2	3	2	0	-0.994786	moderate	low	moderate	moderate	low	low	low	low	low	unc	unc	moderate	unc	unc	unc	0.418813	moderate	1.08739	high	low	low	low	low	low	low	moderate	moderate
450	other_breed	large	2.5	1	0	4	22	3	2	2	4	2	0	-1.82662	moderate	moderate	low	moderate	moderate	low	moderate	high	high	high	high	moderate	unc	unc	unc	-1.07382	low	0.0666702	moderate	low	low	low	low	low	low	high	high
451	bull_terrier	medium	3	1	0	2	21	2	1	1	2	0	3	1.21434	low	low	low	low	low	low	low	low	low	unc	unc	high	low	low	low	0.674607	high	0.855221	high	moderate	low	low	low	low	high	low	high
452	white_swiss_shepherd	large	9.7	2	0	2	21	4	2	2	3	1	2	-1.91121	low	low	moderate	moderate	low	low	low	high	high	moderate	high	low	low	low	low	-1.46593	low	-1.14221	low	low	low	low	low	low	low	low	low
453	dobermann	large	5	2	1	NA	NA	5	2	2	2	0	0	1.28974	high	high	low	high	low	low	low	high	high	high	high	moderate	low	unc	unc	1.84784	high	2.18134	high	low	low	high	high	low	low	moderate	high
454	australian_kelpie	medium	9	2	1	2	23	5	2	1	3	2	3	0.897339	low	low	low	low	low	moderate	moderate	moderate	high	high	high	moderate	low	low	low	0.934545	high	0.0878435	moderate	low	low	low	low	low	low	low	low
455	other_breed	large	2.8	1	0	2	21	5	1	1	1	1	0	-0.955676	high	high	low	high	low	low	low	low	low	low	low	low	moderate	moderate	moderate	-0.0711911	moderate	-1.02294	low	low	low	low	low	low	high	high	high
456	white_swiss_shepherd	large	1.4	2	0	2	21	4	2	2	3	1	2	-1.91121	low	low	moderate	moderate	low	low	low	low	low	unc	unc	low	unc	unc	unc	-0.0338698	moderate	-1.03561	low	low	low	low	low	low	low	low	low
457	other_breed	large	2.5	2	0	4	17	2	1	2	3	2	3	-2.13151	low	low	low	low	low	low	low	unc	unc	unc	unc	moderate	low	low	low	0.905458	high	-0.399466	moderate	low	low	moderate	low	low	low	moderate	moderate
458	saluki	large	8	1	0	NA	17	2	2	2	2	0	1	-0.982501	low	moderate	low	moderate	low	low	low	low	low	low	low	high	low	unc	unc	-0.396061	moderate	-0.992581	low	low	low	low	low	low	low	low	low
459	medium_size_spitz	small	0.3	2	0	3	21	2	1	1	2	0	0	1.69057	low	low	low	low	moderate	high	high	unc	unc	unc	unc	high	unc	low	unc	0.365326	moderate	-0.172633	moderate	low	low	low	low	low	low	moderate	moderate
460	australian_kelpie	medium	5	2	1	2	23	5	2	2	3	2	3	0.897339	low	high	high	high	low	moderate	moderate	high	high	high	high	high	low	low	low	1.21795	high	1.29151	high	low	low	low	low	low	low	low	low
461	jack_russell_terrier	small	4	1	1	1	23	1	2	2	2	1	0	NA	low	low	low	low	moderate	moderate	moderate	low	low	low	low	moderate	moderate	moderate	moderate	-0.659711	moderate	-1.09258	low	low	low	low	low	low	low	moderate	moderate
462	longhaired_dachshund	small	9	1	1	4	16	5	1	2	3	0	0	1.28974	low	low	low	low	low	low	low	low	low	low	low	unc	low	unc	unc	-0.282159	moderate	-1.09136	low	low	low	high	low	low	low	low	high
463	miniature_pinscher	small	7	1	1	4	24	1	1	1	2	0	2	NA	high	moderate	low	high	moderate	low	moderate	low	low	low	low	moderate	low	low	low	1.02999	high	-0.463875	moderate	low	low	low	low	low	low	low	low
464	australian_kelpie	medium	1	1	0	1	24	5	2	2	3	2	3	0.897339	low	high	low	high	high	moderate	high	unc	low	unc	unc	unc	unc	unc	unc		unc		unc	moderate	low	moderate	low	low	moderate	high	high
465	spanish_water_dog	medium	12.5	2	0	1	30	2	2	2	3	NA	0	NA	low	moderate	low	moderate	low	low	low	low	low	low	low	low	low	low	low	-0.349158	moderate	0.826587	high	low	low	low	unc	low	low	low	unc
466	papillon	small	7	2	1	NA	NA	1	2	2	2	0	0	NA	high	high	high	high	moderate	moderate	moderate	low	low	unc	unc	high	moderate	moderate	moderate	0.66397	high	1.23602	high	low	low	low	low	low	low	low	low
467	hovawart	large	5.8	1	0	4	21	3	2	2	4	2	2	0.711876	low	low	low	low	low	high	high	low	low	low	low	low	low	unc	unc	0.35161	moderate	-1.17894	low	low	low	moderate	low	low	moderate	low	moderate
468	wirehaired_dachshund	small	10.7	2	0	4	NA	2	2	2	2	1	3	-0.617269	low	low	low	low	low	low	low	low	low	low	low	high	unc	low	unc	0.376315	moderate	-0.333094	moderate	low	low	low	low	low	low	low	low
469	welsh_corgi_pembroke	small	4.9	1	1	NA	NA	2	2	2	2	2	0	0.899601	low	moderate	low	moderate	low	moderate	moderate	high	high	unc	high	low	moderate	moderate	moderate	-1.0125	low	-0.561953	moderate	moderate	low	high	low	low	low	moderate	high
470	hovawart	large	2.9	2	0	1	23	4	1	2	4	1	1	1.31485	low	moderate	low	moderate	low	low	low	low	low	low	low	unc	low	low	low	-0.696538	moderate	-1.10816	low	low	low	low	low	low	low	unc	unc
471	australian_kelpie	medium	6	1	0	2	22	5	2	2	3	2	3	0.897339	low	high	unc	high	low	moderate	moderate	high	high	high	high	high	low	low	low	0.623906	high	3.81954	high	moderate	moderate	moderate	low	low	moderate	moderate	moderate
472	other_breed	large	3.7	2	0	3	25	2	1	2	3	2	0	-0.873852	low	low	low	low	low	low	low	low	low	low	low	high	low	low	low		unc		unc	low	moderate	low	low	low	low	low	moderate
473	kooikerhondje	medium	2.8	1	0	4	25	1	1	2	4	2	3	0.936232	low	high	low	high	low	low	low	low	high	high	high	high	low	low	low	-1.35035	low	-0.657668	moderate	low	low	low	low	low	low	low	low
474	other_breed	large	7.9	1	0	4	19	2	2	1	3	NA	0	0.769056	low	low	low	low	low	low	low	high	high	low	high	unc	low	unc	unc	1.55257	high	0.951663	high	low	moderate	low	low	low	low	moderate	moderate
475	smooth_collie	large	2.9	2	0	3	23	2	1	1	2	2	3	NA	high	low	low	high	moderate	low	moderate	moderate	moderate	low	moderate	moderate	low	low	low	-0.153426	moderate	0.261458	moderate	low	low	low	low	low	low	moderate	moderate
476	other_breed	large	5	2	1	3	NA	3	2	2	2	0	1	-1.79173	low	low	moderate	moderate	low	moderate	moderate	low	moderate	unc	moderate	moderate	moderate	moderate	moderate		unc		unc	low	low	low	low	low	low	low	low
477	medium_size_spitz	small	6	1	0	4	20	2	2	2	2	0	0	NA	low	low	moderate	moderate	low	low	low	unc	high	unc	high	unc	low	unc	unc	-0.365966	moderate	-0.888565	low	low	low	low	low	low	low	low	low
478	jack_russell_terrier	small	3	2	1	1	21	1	2	2	2	1	0	NA	low	moderate	moderate	moderate	moderate	low	moderate	low	low	low	low	high	moderate	moderate	moderate	0.192028	moderate	-0.406755	moderate	moderate	low	low	moderate	low	low	moderate	moderate
479	finnish_lapponian_dog	medium	2.2	2	0	4	17	2	1	1	3	0	0	NA	low	low	low	low	low	low	low	low	unc	low	unc	high	unc	low	unc	1.30939	high	-0.0853632	moderate	moderate	low	low	low	low	low	moderate	moderate
480	golden_retriever	large	10	2	0	4	7	1	2	2	2	1	0	0.739665	low	low	high	high	low	low	low	high	high	high	high	moderate	low	unc	unc	0.0817292	moderate	-1.04528	low	low	low	low	low	low	low	moderate	moderate
481	finnish_lapponian_dog	medium	2	2	0	2	22	1	1	1	2	0	0	NA	low	low	low	low	low	moderate	moderate	low	low	low	low	moderate	unc	unc	unc	-0.0874055	moderate	0.335535	moderate	moderate	low	high	low	low	high	low	high
482	tibetan_terrier	medium	12	1	1	1	30	2	1	2	3	0	2	2.08674	high	low	low	high	low	low	low	low	low	unc	unc	high	low	low	low	-0.407912	moderate	-0.847738	low	low	low	low	low	low	low	low	low
483	australian_shepherd	large	2.5	1	0	2	19	2	2	1	1	2	3	-0.965729	low	low	low	low	low	low	low	low	low	low	low	low	low	low	low	-1.50301	low	-0.388486	moderate	low	low	low	moderate	low	low	moderate	moderate
484	danish-swedish_farmdog	small	3.5	2	0	3	19	3	2	2	3	2	2	0.734373	low	low	moderate	moderate	low	low	low	low	low	unc	unc	unc	unc	unc	unc	0.922312	high	2.10137	high	low	low	low	low	low	low	low	low
485	hovawart	large	2.6	2	1	4	26	3	2	2	4	2	2	0.711876	high	moderate	moderate	high	moderate	low	moderate	low	low	low	low	moderate	unc	low	unc	-0.0401266	moderate	0.681832	high	low	low	low	low	low	moderate	low	moderate
486	other_breed	large	7.9	1	0	3	NA	2	2	2	3	0	0	0.769056	low	low	high	high	moderate	high	high	high	high	low	high	unc	low	unc	unc	0.120235	moderate	-0.759555	low	low	low	low	low	low	low	low	low
487	medium_size_spitz	small	0.3	2	0	4	NA	3	1	2	2	2	0	NA	moderate	high	low	high	unc	moderate	moderate	high	high	unc	high	high	unc	unc	unc		unc		unc	low	low	moderate	low	low	low	low	moderate
488	swedish_vallhund	small	7.8	2	1	2	16	1	2	2	3	1	0	-2.07307	low	low	low	low	low	low	low	low	low	low	low	high	unc	unc	unc	0.00438131	moderate	0.0194229	moderate	moderate	low	low	low	low	low	low	moderate
489	other_breed	large	3	2	1	2	23	2	2	2	4	2	2	NA	low	low	low	low	low	low	low	low	low	low	low	unc	low	low	low	0.241363	moderate	-0.975025	low	low	low	low	low	low	low	low	low
490	bernese_mountain_dog	large	6	1	0	1	23	2	2	2	2	0	0	NA	low	low	low	low	low	low	low	low	low	unc	unc	moderate	low	low	low	-0.229796	moderate	-0.686401	moderate	low	low	low	low	low	moderate	moderate	moderate
491	other_breed	large	5	2	0	2	23	1	2	1	3	1	3	2.40775	high	high	high	high	low	low	low	low	high	low	high	high	low	low	low	-0.0711911	moderate	-1.02294	low	low	low	low	high	low	low	low	high
492	tibetan_spaniel	small	10	1	0	4	19	2	1	2	1	0	2	-0.721619	low	low	low	low	low	low	low	moderate	moderate	unc	moderate	moderate	low	low	low		unc		unc	low	low	low	low	moderate	moderate	low	moderate
493	danish-swedish_farmdog	small	4	1	0	3	18	4	2	1	2	NA	2	-0.00270732	moderate	high	moderate	high	unc	low	unc	low	low	high	high	high	low	low	low		unc		unc	low	low	low	low	low	low	low	low
494	jack_russell_terrier	small	1.9	1	0	3	26	5	1	1	2	0	3	1.85936	low	low	low	low	low	low	low	low	low	unc	unc	high	low	low	low	-0.272501	moderate	-0.551891	moderate	moderate	moderate	moderate	low	low	low	moderate	moderate
495	swedish_vallhund	small	6.4	2	0	1	17	1	2	2	NA	2	0	-2.07307	low	moderate	high	high	low	low	low	unc	unc	low	unc	low	unc	moderate	moderate	-0.0035054	moderate	0.673019	high	low	low	low	low	low	low	low	low
496	jack_russell_terrier	small	0.7	2	0	3	18	4	1	1	3	2	1	1.88037	low	low	low	low	low	low	low	low	low	unc	unc	high	low	unc	unc	-1.34722	low	-0.750546	low	moderate	low	low	low	low	moderate	low	moderate
497	medium_size_spitz	small	4.1	2	0	4	20	2	1	1	2	1	1	NA	high	high	low	high	moderate	low	moderate	low	low	low	low	low	low	low	low	0.410867	moderate	1.91737	high	low	low	low	low	low	low	moderate	moderate
498	bull_terrier	medium	5.4	1	0	3	20	2	1	2	2	0	0	-0.10956	low	low	low	low	low	low	low	low	low	unc	unc	unc	low	low	low	3.96434	high	0.013093	moderate	low	low	low	low	low	low	low	low
499	smooth_collie	large	4	2	0	4	18	2	2	2	2	2	1	-0.701242	moderate	low	low	moderate	low	low	low	low	low	low	low	unc	unc	low	unc	-0.485824	moderate	-0.270426	moderate	low	low	moderate	low	low	low	moderate	moderate
500	spanish_water_dog	medium	8	2	1	2	27	4	2	1	3	1	2	0.9537	high	high	unc	high	low	low	low	high	high	unc	high	high	low	low	low	-1.12946	low	-0.548108	moderate	low	low	low	low	low	low	low	low
501	swedish_vallhund	small	6	2	0	4	NA	1	2	2	3	1	0	-2.07307	low	low	high	high	low	low	low	low	low	low	low	low	moderate	moderate	moderate	0.866573	high	2.51089	high	low	low	low	low	low	low	high	high
502	chihuahua	small	2.8	2	0	2	20	2	2	2	2	2	1	0.666382	low	high	low	high	low	low	low	low	low	unc	unc	moderate	low	unc	unc	-1.34722	low	-0.750546	low	low	low	low	low	low	low	low	low
503	cocker_spaniel	medium	4	1	0	3	22	4	2	1	2	1	1	-0.360538	low	moderate	low	moderate	low	low	low	low	low	low	low	moderate	unc	low	unc	-0.0841022	moderate	-0.592056	moderate	low	low	low	low	low	low	low	low
504	border_terrier	medium	3	1	0	2	31	1	1	1	4	2	2	2.37907	low	moderate	low	moderate	low	low	low	low	low	low	low	moderate	low	low	low	-0.476719	moderate	-0.51669	moderate	low	low	low	low	low	moderate	low	moderate
505	miniature_poodle	small	2.1	1	0	2	25	1	1	1	2	1	2	NA	low	low	low	low	low	high	high	low	unc	low	unc	moderate	moderate	moderate	moderate	-0.784969	low	-0.877203	low	low	low	low	low	low	low	moderate	moderate
506	medium_size_spitz	small	0.4	1	0	2	17	5	1	1	4	0	1	NA	low	moderate	low	moderate	low	low	low	unc	low	unc	unc	moderate	unc	unc	unc	2.13637	high	0.335276	moderate	high	moderate	high	low	high	moderate	moderate	high
507	standard_poodle	large	2.8	1	1	2	NA	3	2	2	2	NA	1	NA	low	low	low	low	low	low	low	low	low	unc	unc	low	low	low	low	-0.571706	moderate	0.867032	high	low	low	low	low	low	low	low	low
508	smooth_collie	large	8	1	0	3	16	2	2	2	3	2	2	NA	low	low	low	low	low	low	low	low	low	low	low	unc	low	low	low	0.203712	moderate	0.203915	moderate	low	low	low	high	low	low	low	high
509	miniature_poodle	small	7	1	0	NA	NA	5	2	1	3	0	2	1.31987	high	moderate	low	high	high	low	high	low	high	low	high	moderate	low	low	low	-0.365966	moderate	-0.888565	low	low	low	low	low	low	low	low	low
510	english_springer_spaniel	large	10	2	1	2	28	1	2	1	3	2	2	NA	low	low	low	low	low	moderate	moderate	high	high	high	high	moderate	low	low	low	-0.122176	moderate	-0.965398	low	low	low	low	low	low	low	low	low
511	miniature_poodle	small	5	2	0	4	31	2	1	1	2	2	0	1.75323	low	low	low	low	low	low	low	low	low	low	low	high	low	low	low	-1.34722	low	-0.750546	low	low	low	low	low	low	low	low	low
512	shetland_sheepdog	medium	2.2	2	0	3	21	1	2	2	3	2	2	NA	high	high	high	high	low	low	low	low	low	unc	unc	unc	moderate	high	high	-0.0795045	moderate	1.97986	high	low	low	low	low	low	moderate	low	moderate
513	german_shepherd	large	0.9	1	0	2	26	1	1	2	3	2	0	0.637757	low	low	low	low	low	low	low	low	low	low	low	unc	low	low	low	-0.0603447	moderate	0.323082	moderate	low	moderate	moderate	low	low	low	moderate	moderate
514	labrador_retriever	large	3.4	2	1	3	15	4	1	1	2	0	1	-1.60121	high	high	low	high	low	low	low	high	low	unc	high	high	low	unc	unc	-1.11081	low	-0.341748	moderate	low	low	low	low	low	low	low	low
515	finnish_lapponian_dog	medium	3.7	2	1	2	16	2	2	1	3	0	2	NA	low	low	moderate	moderate	low	moderate	moderate	high	high	high	high	moderate	low	unc	unc	0.59878	high	0.582166	high	moderate	low	low	low	low	moderate	moderate	moderate
516	medium_poodle	medium	2.7	1	0	NA	23	2	2	2	2	2	3	-0.964296	low	moderate	low	moderate	low	low	low	low	low	low	low	moderate	low	low	low	-1.00623	low	0.839704	high	low	low	low	low	low	low	moderate	moderate
517	medium_poodle	medium	7	2	0	3	25	5	2	2	3	2	1	2.12389	low	high	low	high	low	low	low	low	low	unc	unc	high	low	low	low	-0.514912	moderate	-0.757735	low	low	low	low	low	low	moderate	low	moderate
518	other_breed	large	1.5	1	0	NA	20	2	2	2	3	1	0	-0.0510244	moderate	low	low	moderate	low	low	low	low	low	low	low	unc	moderate	moderate	moderate	-0.765839	low	-0.748862	moderate	low	low	low	low	low	low	low	low
519	finnish_lapponian_dog	medium	2	2	1	4	23	2	1	2	2	NA	2	NA	low	moderate	unc	moderate	low	moderate	moderate	high	high	high	high	moderate	unc	unc	unc		unc		unc	low	low	moderate	low	low	low	low	moderate
520	german_shepherd	large	0.8	2	0	2	24	1	2	2	4	2	3	-2.05514	moderate	low	low	moderate	low	low	low	high	moderate	moderate	high	low	moderate	moderate	moderate	-0.830872	low	-0.211529	moderate	low	low	low	low	low	low	low	low
521	medium_size_spitz	small	3.9	2	1	2	13	2	2	2	3	2	0	-1.71463	high	high	low	high	moderate	moderate	moderate	low	moderate	moderate	moderate	high	moderate	high	high	-0.657763	moderate	0.353612	moderate	moderate	low	moderate	low	low	low	moderate	moderate
522	spanish_water_dog	medium	0.8	1	0	1	23	2	1	1	3	2	2	1.66749	high	moderate	high	high	low	low	low	low	low	unc	unc	unc	moderate	high	high	-0.658194	moderate	0.869794	high	low	low	low	low	low	low	high	high
523	shetland_sheepdog	medium	10.7	2	1	1	21	1	2	2	3	2	2	NA	low	low	low	low	high	low	high	low	low	low	low	unc	low	low	low	-0.0617202	moderate	-0.68889	moderate	low	low	low	low	low	moderate	low	moderate
524	rough_collie	large	13.5	1	1	4	NA	2	2	1	1	0	1	-0.701242	low	high	low	high	low	high	high	low	low	low	low	high	low	low	low	1.1531	high	1.76214	high	low	low	low	low	low	moderate	low	moderate
525	lagotto_romagnolo	medium	1.2	1	0	4	NA	5	1	2	2	NA	0	-0.756858	low	low	low	low	low	unc	unc	high	low	low	high	unc	moderate	moderate	moderate	0.421334	moderate	1.5589	high	moderate	low	low	low	moderate	low	low	moderate
526	welsh_corgi_pembroke	small	8	1	1	4	28	2	2	2	1	0	1	NA	low	low	low	low	low	high	high	high	high	unc	high	high	low	low	low	-0.226897	moderate	0.0670773	moderate	low	low	moderate	low	low	low	low	moderate
527	medium_poodle	medium	3.5	2	0	NA	25	5	2	2	3	2	1	2.12389	moderate	high	low	high	low	moderate	moderate	low	low	unc	unc	high	low	low	low	-0.356067	moderate	-0.353215	moderate	low	low	low	low	low	moderate	low	moderate
528	other_breed	small	5	1	0	4	22	4	2	2	2	2	2	-1.04423	low	low	low	low	high	moderate	high	moderate	moderate	unc	moderate	moderate	moderate	moderate	moderate	-0.920605	low	-0.644327	moderate	low	low	moderate	low	low	low	low	moderate
529	toy_poodle	small	3	1	0	4	20	2	2	1	2	2	0	1.85042	low	moderate	low	moderate	moderate	low	moderate	low	low	low	low	moderate	low	low	low	-1.07009	low	-0.948537	low	low	low	low	low	low	low	low	low
530	miniature_poodle	small	5	1	0	4	25	3	2	1	NA	2	1	2.17716	low	low	low	low	low	low	low	low	high	moderate	high	moderate	low	unc	unc	-0.464423	moderate	-0.0418454	moderate	low	low	low	low	low	low	moderate	moderate
531	other_breed	small	5	1	1	3	NA	3	2	1	3	2	0	-1.2249	low	low	low	low	low	low	low	high	high	low	high	high	moderate	high	high	-0.72588	moderate	-0.826162	low	low	moderate	moderate	low	low	low	low	moderate
532	landseer	large	3	2	0	2	17	2	1	2	2	2	2	1.67587	low	low	low	low	unc	high	high	low	low	low	low	moderate	low	low	low	-0.0564166	moderate	1.48335	high	low	low	low	low	low	moderate	moderate	moderate
533	danish-swedish_farmdog	small	5	2	1	2	21	1	1	1	3	2	3	NA	high	low	high	high	high	low	high	high	high	high	high	low	low	low	low	-0.607944	moderate	1.43949	high	low	moderate	low	low	low	low	low	moderate
534	finnish_lapponian_dog	medium	4.5	2	0	3	25	4	2	1	2	2	1	NA	low	low	low	low	low	low	low	low	low	low	low	moderate	low	low	low	0.0290472	moderate	-1.07685	low	low	low	low	low	low	low	low	low
535	mixed_breed	NA	1.2	1	1	NA	12	2	1	2	2	2	0	2.12389	moderate	low	unc	moderate	low	moderate	moderate	low	low	unc	unc	moderate	low	low	low	1.06945	high	-0.112661	moderate	high	moderate	moderate	low	low	low	high	high
536	mixed_breed	NA	2	2	0	4	19	3	2	1	3	0	2	NA	high	moderate	low	high	moderate	low	moderate	high	high	unc	high	moderate	moderate	moderate	moderate	-0.111465	moderate	2.59455	high	low	moderate	moderate	low	low	moderate	high	high
537	standard_poodle	large	1.3	2	0	2	26	1	2	2	3	NA	2	2.62833	moderate	low	moderate	moderate	low	low	low	low	low	unc	unc	unc	low	low	low	-1.35035	low	-0.657668	moderate	low	low	low	low	low	low	low	low
538	other_breed	large	1.8	2	0	2	19	2	2	2	4	1	1	-1.97148	high	moderate	moderate	high	unc	low	unc	low	unc	unc	unc	unc	low	low	low	-0.559374	moderate	0.481624	moderate	low	low	low	low	low	low	low	low
539	other_breed	large	3.9	1	0	3	25	5	2	2	4	1	2	-1.04619	low	low	low	low	moderate	moderate	moderate	high	moderate	low	high	high	unc	unc	unc	2.23061	high	-0.152986	moderate	low	low	low	low	low	low	moderate	moderate
540	spanish_water_dog	medium	6.5	2	1	4	24	5	1	2	2	1	1	0.335152	moderate	moderate	low	moderate	low	low	low	high	high	unc	high	low	low	unc	unc	-0.969671	low	-0.749329	moderate	low	low	low	low	low	low	low	low
541	newfoundland	large	7.7	1	0	2	24	2	2	2	2	0	1	-0.884267	low	low	low	low	low	low	low	low	low	low	low	high	low	low	low	4.06056	high	0.898021	high	moderate	low	high	high	high	moderate	moderate	high
542	belgian_shepherd_tervueren	large	4	1	0	2	22	5	2	2	4	2	1	-1.29964	low	low	low	low	high	moderate	high	low	low	low	low	low	low	low	low	-1.5321	low	-0.875795	low	low	low	low	low	low	low	low	low
543	mixed_breed	NA	3	2	1	NA	NA	1	1	1	4	2	2	NA	low	low	low	low	low	low	low	low	low	low	low	low	low	low	low	-0.463469	moderate	0.687959	high	low	low	low	low	low	low	moderate	moderate
544	medium_poodle	medium	0.8	2	0	4	24	2	1	1	2	2	1	NA	high	low	low	high	low	moderate	moderate	low	low	low	low	moderate	low	unc	unc	-0.77286	low	-0.607785	moderate	low	low	low	low	low	low	moderate	moderate
545	labrador_retriever	large	9	2	0	4	20	1	2	1	3	0	3	NA	low	low	low	low	low	low	low	low	low	unc	unc	high	low	low	low	-1.13625	low	-0.682119	moderate	low	low	low	low	low	low	low	low
546	standard_poodle	large	1.7	1	0	3	21	2	1	2	3	2	1	1.85498	high	low	moderate	high	moderate	low	moderate	low	low	unc	unc	moderate	moderate	moderate	moderate	0.511644	moderate	-0.639099	moderate	moderate	low	moderate	low	low	moderate	low	moderate
547	medium_poodle	medium	1.3	2	0	2	22	2	1	2	2	2	3	-0.117426	low	moderate	high	high	low	low	low	low	low	unc	unc	high	low	low	low	0.599503	high	0.53319	high	low	low	low	low	low	low	low	low
548	medium_poodle	medium	0.7	1	0	2	24	1	1	1	2	2	3	2.40697	moderate	moderate	moderate	moderate	low	high	high	low	low	unc	unc	moderate	unc	unc	unc	0.191108	moderate	-0.0372549	moderate	low	low	low	low	low	low	low	low
549	german_shepherd	large	0.8	2	0	4	24	5	2	2	3	2	2	0.391423	low	low	low	low	low	low	low	low	low	low	low	unc	moderate	moderate	moderate	0.218948	moderate	0.83747	high	low	low	low	low	low	moderate	low	moderate
550	other_breed	small	9.6	1	0	4	28	3	2	1	1	0	1	NA	low	low	moderate	moderate	low	low	low	moderate	high	unc	high	moderate	unc	unc	unc	1.01191	high	0.34319	moderate	low	low	low	low	low	low	low	low
551	saluki	large	6	1	1	1	23	1	2	2	3	NA	3	0.556318	low	moderate	low	moderate	moderate	low	moderate	low	low	unc	unc	unc	low	low	low	0.671056	high	0.890113	high	low	low	low	low	low	low	low	low
552	medium_size_spitz	small	9	1	0	3	14	2	2	1	3	2	0	-0.298124	low	high	low	high	low	low	low	low	low	low	low	low	low	unc	unc	-1.21814	low	-1.05821	low	low	low	low	low	low	low	low	low
553	other_breed	small	9	2	1	3	NA	2	2	2	1	0	1	2.46674	high	moderate	high	high	high	moderate	high	low	low	unc	unc	high	high	moderate	high	0.993383	high	1.51262	high	low	low	moderate	low	low	low	moderate	moderate
554	dobermann	large	5	1	0	2	NA	4	1	2	3	2	2	-0.111057	unc	low	low	unc	low	low	low	low	low	low	low	moderate	low	unc	unc	0.422395	moderate	0.966059	high	moderate	low	low	low	low	low	moderate	moderate
555	irish_wolfhound	large	4.3	1	1	4	22	1	2	2	2	0	1	-1.14013	low	low	low	low	low	low	low	moderate	high	moderate	high	moderate	low	low	low		unc		unc	low	low	low	low	low	low	low	low
556	rough_collie	large	2.3	1	0	4	20	2	2	2	4	0	0	-2.06153	low	low	low	low	low	low	low	low	low	low	low	low	low	low	low	0.635231	high	0.59569	high	low	low	low	low	low	low	low	low
557	spanish_water_dog	medium	2.7	2	0	3	14	4	2	2	3	1	0	NA	high	low	high	high	moderate	low	moderate	low	low	unc	unc	moderate	moderate	moderate	moderate	-0.458657	moderate	-0.049141	moderate	low	low	low	low	moderate	low	low	moderate
558	medium_poodle	medium	9	1	1	2	22	2	1	2	2	0	2	NA	low	high	high	high	low	moderate	moderate	low	low	unc	unc	low	low	low	low	-0.762707	low	-0.84174	low	low	low	low	low	low	low	unc	unc
559	irish_wolfhound	large	2.3	1	0	4	25	1	2	2	1	NA	1	-1.14013	low	low	low	low	low	low	low	high	high	moderate	high	high	low	low	low		unc		unc	low	low	low	low	low	low	low	low
560	other_breed	medium	2.1	1	0	3	25	3	1	1	2	2	1	2.19189	low	high	low	high	low	low	low	low	moderate	unc	moderate	moderate	moderate	moderate	moderate	-1.00656	low	1.26079	high	low	low	low	low	low	low	moderate	moderate
561	newfoundland	large	2	1	0	3	7	2	2	2	4	1	1	-1.04329	moderate	moderate	high	high	low	moderate	moderate	moderate	low	unc	moderate	unc	unc	unc	unc	0.339678	moderate	-1.19523	low	low	low	low	low	low	moderate	moderate	moderate
562	mixed_breed	NA	0.7	2	0	4	15	4	2	2	3	NA	0	NA	low	high	high	high	low	low	low	unc	high	unc	high	moderate	unc	unc	unc	0.170811	moderate	1.36163	high	low	low	low	low	low	low	moderate	moderate
563	other_breed	large	2	1	0	3	22	3	1	2	3	2	0	NA	moderate	low	low	moderate	high	low	high	low	high	low	high	low	unc	unc	unc	1.02381	high	0.970855	high	low	low	low	moderate	low	low	low	moderate
564	wirehaired_miniature_dachshund	small	4.9	2	0	3	24	2	2	2	2	2	3	-0.617269	low	high	low	high	low	low	low	low	low	low	low	high	unc	low	unc	0.486739	moderate	-0.283881	moderate	low	low	moderate	low	low	low	low	moderate
565	miniature_schnauzer	small	3.5	1	0	3	23	1	2	1	2	1	0	0.486158	low	high	low	high	low	low	low	low	low	high	high	moderate	low	low	low	0.520598	moderate	0.217415	moderate	low	low	low	low	low	low	low	low
566	newfoundland	large	5	1	0	2	23	1	2	2	3	2	2	-0.375891	low	low	low	low	low	low	low	low	low	low	low	low	low	low	low	0.0188878	moderate	0.384656	moderate	low	low	low	low	low	moderate	low	moderate
567	miniature_poodle	small	3.8	2	0	1	26	NA	NA	NA	1	0	3	NA	unc	unc	unc	unc	low	low	low	low	high	low	high	high	low	low	low	-1.28105	low	-1.01696	low	low	low	low	low	low	low	low	low
568	other_breed	large	4	1	NA	4	13	2	2	2	3	1	1	NA	low	low	low	low	low	low	low	low	low	low	low	moderate	low	low	low	-0.290741	moderate	-0.438361	moderate	low	low	high	low	low	moderate	low	high
569	medium_poodle	medium	3.4	1	1	4	26	2	2	1	4	0	1	NA	low	low	low	low	low	moderate	moderate	low	low	unc	unc	high	low	unc	unc	-0.244838	moderate	-1.10404	low	low	low	low	low	low	moderate	moderate	moderate
570	border_collie	large	3.5	2	1	4	NA	2	2	2	4	0	1	NA	high	high	high	high	high	moderate	high	low	low	unc	unc	high	high	high	high	4.42175	high	3.55545	high	low	low	high	low	high	moderate	low	high
571	mixed_breed	NA	2	2	0	4	20	1	1	2	2	1	3	NA	high	moderate	low	high	low	low	low	low	low	low	low	unc	unc	unc	unc	-0.473221	moderate	-0.0292565	moderate	moderate	low	low	moderate	low	low	moderate	moderate
572	other_breed	large	6	2	0	NA	6	2	2	2	4	0	1	NA	low	low	high	high	low	low	low	low	high	unc	high	moderate	moderate	moderate	moderate	0.0913884	moderate	-1.25099	low	low	low	low	low	low	moderate	high	high
573	jack_russell_terrier	small	1	2	0	3	19	5	2	2	1	1	3	0.379384	low	low	moderate	moderate	low	low	low	high	high	unc	high	moderate	unc	unc	unc	0.332663	moderate	1.0488	high	moderate	low	moderate	low	low	moderate	low	moderate
574	other_breed	small	5	1	0	4	18	2	2	2	3	0	2	0.643914	high	low	high	high	high	low	high	high	high	unc	high	high	moderate	moderate	moderate	1.066	high	1.67109	high	low	low	low	low	low	low	moderate	moderate
575	airedale_terrier	large	2.4	2	0	4	22	1	2	2	3	2	2	NA	low	low	low	low	low	moderate	moderate	low	low	low	low	low	moderate	moderate	moderate	-0.925541	low	0.155615	moderate	low	low	moderate	low	low	low	low	moderate
576	white_swiss_shepherd	large	3	1	1	2	19	2	1	1	3	2	2	1.5699	high	moderate	moderate	high	low	low	low	high	high	high	high	moderate	unc	low	unc	-0.721441	moderate	1.33213	high	low	low	moderate	low	low	low	low	moderate
577	newfoundland	large	2	2	1	NA	22	5	1	1	2	NA	0	-1.74929	low	low	moderate	moderate	low	moderate	moderate	moderate	high	unc	high	unc	moderate	moderate	moderate	0.285653	moderate	-0.341557	moderate	moderate	low	low	low	low	low	low	moderate
578	papillon	small	3	1	0	3	22	2	2	2	3	0	2	0.643914	low	low	low	low	moderate	moderate	moderate	low	low	unc	unc	moderate	unc	unc	unc	0.576039	moderate	2.88521	high	low	low	high	low	low	moderate	high	high
579	other_breed	medium	10	2	0	2	NA	3	2	1	1	0	2	-0.343345	low	moderate	low	moderate	low	low	low	low	low	unc	unc	unc	low	low	low	0.132385	moderate	0.492015	moderate	low	low	low	low	moderate	high	low	high
580	giant_schnauzer	large	12	2	1	2	22	2	1	2	2	0	0	NA	low	low	low	low	low	low	low	high	high	high	high	high	low	low	low		unc		unc	low	low	moderate	low	low	low	high	high
581	other_breed	large	8	1	0	3	22	1	2	2	4	0	3	NA	low	low	low	low	low	low	low	low	high	low	high	unc	low	unc	unc	0.162446	moderate	-0.865815	low	low	low	low	low	low	low	moderate	moderate
582	wheaten_terrier	medium	0.8	2	0	4	14	4	1	2	3	2	1	-0.636117	low	low	low	low	low	low	low	low	high	low	high	unc	unc	unc	unc	0.597131	high	-0.571752	moderate	low	low	low	low	low	low	low	low
583	cocker_spaniel	medium	3	1	0	3	25	2	1	2	2	2	1	1.59945	low	low	moderate	moderate	low	low	low	low	high	unc	high	moderate	moderate	moderate	moderate	0.358724	moderate	-0.616757	moderate	low	low	low	low	low	low	moderate	moderate
584	other_breed	large	11.2	1	0	1	17	2	2	2	2	0	2	-2.04134	low	low	low	low	low	low	low	high	low	low	high	unc	low	low	low	-0.514912	moderate	-0.757735	low	low	low	low	low	low	low	low	low
585	miniature_pinscher	small	4	2	NA	2	19	2	2	1	2	2	2	-0.104633	moderate	moderate	low	moderate	low	low	low	low	low	low	low	high	low	unc	unc	0.0126148	moderate	-0.480557	moderate	low	low	low	low	low	low	low	low
586	german_shepherd	large	5	2	0	3	19	1	1	1	3	2	3	-1.05202	low	low	low	low	high	low	high	low	low	low	low	high	low	low	low	-0.314139	moderate	-0.744739	moderate	low	low	low	low	low	moderate	low	moderate
587	siberian_husky	large	4	2	0	3	20	2	2	2	2	2	2	-2.09888	moderate	high	low	high	low	low	low	low	low	low	low	unc	low	unc	unc	1.69633	high	1.7988	high	unc	unc	unc	unc	unc	unc	unc	unc
588	boxer	large	1.7	1	0	4	14	3	1	2	3	2	2	-1.69939	moderate	moderate	low	moderate	low	low	low	moderate	moderate	unc	moderate	high	low	low	low	1.37201	high	0.868851	high	moderate	moderate	moderate	low	low	low	low	moderate
589	longhaired_miniature_dachshund	small	1	1	0	4	NA	1	2	2	3	NA	1	NA	moderate	moderate	low	moderate	low	low	low	low	low	unc	unc	low	unc	low	unc	-1.28105	low	-1.01696	low	low	low	low	unc	low	low	low	unc
590	airedale_terrier	large	7	2	1	2	18	2	2	2	3	1	0	-1.55677	low	low	low	low	low	low	low	low	low	low	low	unc	low	unc	unc	-0.0848543	moderate	-0.978069	low	low	moderate	low	low	low	low	low	moderate
591	mixed_breed	NA	6	1	1	3	20	4	1	2	3	2	1	-1.52039	moderate	low	low	moderate	low	low	low	low	high	high	high	low	low	low	low	-0.0338698	moderate	-1.03561	low	low	low	low	low	low	low	low	low
592	golden_retriever	large	4	2	0	2	17	4	2	2	2	2	1	-0.0251717	low	high	low	high	low	low	low	high	high	high	high	moderate	low	low	low	-0.888459	low	-0.598113	moderate	low	low	low	low	low	moderate	moderate	moderate
593	airedale_terrier	large	2	1	0	4	19	2	2	2	3	0	0	-1.55677	low	low	low	low	low	low	low	low	low	low	low	moderate	low	unc	unc	0.339182	moderate	-0.421801	moderate	low	moderate	low	low	low	low	low	moderate
594	tibetan_spaniel	small	3.6	2	0	4	26	2	2	2	2	2	2	NA	low	low	low	low	low	low	low	low	low	low	low	high	low	low	low	-1.46593	low	-1.14221	low	low	low	low	low	low	low	low	low
595	beauceron	large	0.6	1	0	2	24	5	2	2	3	2	1	1.19393	low	low	low	low	low	high	high	low	low	low	low	unc	unc	low	unc	-0.859372	low	-0.110804	moderate	moderate	low	moderate	low	low	moderate	low	moderate
596	giant_schnauzer	large	3	2	0	2	21	2	2	2	3	2	2	-1.8334	low	low	low	low	low	low	low	low	moderate	low	moderate	low	unc	unc	unc	-0.973675	low	-0.910167	low	low	low	low	low	low	moderate	moderate	moderate
597	airedale_terrier	large	7	1	0	4	NA	4	1	2	3	1	1	-0.180038	low	low	low	low	low	low	low	low	low	low	low	low	low	unc	unc	-0.533206	moderate	-0.950195	low	low	low	low	low	low	low	low	low
598	other_breed	large	2	1	0	NA	27	1	2	2	3	NA	1	NA	low	low	low	low	low	low	low	low	low	low	low	high	unc	low	unc	-0.954509	low	-0.463991	moderate	low	low	low	low	low	low	low	low
599	boxer	large	6	2	1	1	21	2	1	1	3	2	1	1.44934	low	moderate	low	moderate	low	moderate	moderate	low	high	low	high	moderate	low	low	low	0.220144	moderate	-0.392381	moderate	low	low	low	low	low	low	low	low
600	border_terrier	medium	11	1	1	3	25	2	2	1	2	0	3	0.146631	low	high	low	high	low	moderate	moderate	low	low	low	low	moderate	low	low	low	0.57213	moderate	0.500963	high	low	low	high	low	moderate	high	moderate	high
601	chihuahua	small	2.5	2	0	3	18	1	2	1	4	1	0	-1.70126	low	high	high	high	low	low	low	high	high	high	high	moderate	moderate	moderate	moderate	2.31931	high	1.96585	high	low	low	low	low	low	low	high	high
602	other_breed	large	5	2	0	3	24	1	2	2	3	2	0	-1.7956	low	low	low	low	low	low	low	low	low	low	low	unc	low	low	low	-1.07009	low	-0.948537	low	low	low	low	low	low	low	unc	unc
603	danish-swedish_farmdog	small	5	1	1	NA	19	3	2	2	3	2	2	0.734373	moderate	high	low	high	high	low	high	low	low	unc	unc	moderate	unc	unc	unc	0.179982	moderate	1.29666	high	low	low	high	high	low	low	moderate	high
604	finnish_lapponian_dog	medium	0.6	1	0	2	19	2	2	2	3	0	2	NA	moderate	low	moderate	moderate	high	high	high	unc	low	unc	unc	unc	unc	unc	unc	-0.339283	moderate	0.291942	moderate	moderate	low	low	low	low	moderate	moderate	moderate
605	labrador_retriever	large	2.5	2	0	NA	22	5	2	2	4	0	1	1.95346	moderate	low	low	moderate	low	low	low	low	low	low	low	high	low	low	low	-1.28105	low	-1.01696	low	low	low	low	low	low	low	low	low
606	german_shepherd	large	8.8	1	0	NA	27	4	2	2	4	2	1	-0.140515	low	low	low	low	low	low	low	low	low	low	low	moderate	low	low	low	-1.14264	low	-0.364066	moderate	low	low	low	low	low	moderate	high	high
607	nova_scotia_duck_tolling_retriever	medium	3.5	2	1	2	24	4	2	2	3	2	1	NA	low	low	low	low	low	low	low	moderate	high	low	high	moderate	moderate	moderate	moderate	0.692451	high	1.83071	high	low	moderate	low	moderate	moderate	moderate	moderate	moderate
608	jack_russell_terrier	small	9	1	0	4	27	2	1	1	3	0	2	0.188922	low	moderate	moderate	moderate	low	high	high	low	low	low	low	moderate	unc	unc	unc		unc		unc	low	low	low	low	low	low	moderate	moderate
609	golden_retriever	large	5	2	1	1	24	2	2	2	3	2	3	-0.168536	low	low	low	low	low	low	low	low	high	low	high	low	low	low	low	-0.969847	low	-1.00245	low	low	unc	low	low	low	low	low	unc
610	miniature_pinscher	small	2.8	2	0	1	21	2	2	2	3	2	2	1.69175	low	moderate	low	moderate	moderate	low	moderate	low	low	low	low	moderate	low	low	low	-0.37317	moderate	0.0182064	moderate	low	low	low	low	low	moderate	low	moderate
611	miniature_pinscher	small	9	1	1	3	27	2	2	2	3	0	3	1.33086	low	low	low	low	high	high	high	low	low	unc	unc	high	low	low	low	-0.41505	moderate	-0.170518	moderate	low	low	low	low	low	low	low	low
612	finnish_lapponian_dog	medium	10.3	2	1	2	26	4	2	2	2	2	1	1.24729	low	moderate	low	moderate	low	low	low	low	moderate	moderate	moderate	moderate	low	low	low	-0.291841	moderate	-0.39144	moderate	low	low	low	low	low	low	moderate	moderate
613	dobermann	large	5.5	2	1	2	25	2	1	2	2	0	0	-0.216552	moderate	moderate	low	moderate	low	low	low	low	moderate	low	moderate	high	moderate	moderate	moderate	-1.35035	low	-0.657668	moderate	low	low	moderate	low	low	moderate	moderate	moderate
614	mixed_breed	NA	2.5	1	0	2	22	1	1	2	2	1	2	0.674513	low	low	low	low	low	moderate	moderate	low	low	unc	unc	moderate	low	unc	unc	-0.17384	moderate	0.202698	moderate	moderate	low	moderate	low	low	low	moderate	moderate
615	other_breed	large	9.4	2	1	4	17	4	2	2	2	1	2	1.58743	low	low	moderate	moderate	low	low	low	low	low	low	low	unc	moderate	moderate	moderate	0.79781	high	0.367641	moderate	low	low	low	low	low	low	moderate	moderate
616	boxer	large	5	2	1	2	13	5	1	2	3	1	3	0.843243	high	unc	moderate	high	moderate	low	moderate	low	low	low	low	moderate	unc	low	unc		unc		unc	low	low	low	low	low	low	moderate	moderate
617	finnish_lapponian_dog	medium	6.5	2	1	2	21	2	2	1	3	2	3	1.31865	low	low	low	low	low	low	low	low	high	high	high	moderate	low	low	low	-0.907506	low	-1.17659	low	low	low	low	low	low	low	low	low
618	german_shepherd	large	2	2	0	1	29	2	2	2	3	2	2	-1.77108	low	low	low	low	low	low	low	low	low	low	low	low	low	low	low	-0.229796	moderate	-0.686401	moderate	low	low	low	low	low	moderate	high	high
619	other_breed	large	5.9	2	0	3	14	5	2	1	3	NA	0	-2.06876	moderate	low	low	moderate	high	low	high	low	low	low	low	moderate	low	unc	unc	1.40911	high	0.383188	moderate	unc	low	low	low	moderate	low	low	moderate
620	shetland_sheepdog	medium	6	2	0	3	25	2	2	1	3	2	2	0.605087	low	moderate	low	moderate	low	low	low	low	low	low	low	moderate	low	unc	unc	0.00230847	moderate	0.264639	moderate	low	low	low	low	low	low	low	low
621	german_shepherd	large	5	1	0	1	20	2	2	2	2	2	2	-0.395259	low	low	low	low	low	low	low	low	low	low	low	moderate	low	low	low	-1.6014	low	-0.516498	moderate	low	low	low	low	low	low	low	low
622	alaskan_malamute	large	8	1	1	4	22	2	2	2	4	1	0	-1.65695	low	moderate	low	moderate	low	high	high	high	high	unc	high	unc	low	low	low	1.18309	high	1.12468	high	moderate	low	low	low	low	low	low	moderate
623	beagle	medium	8.7	2	1	NA	30	1	2	2	2	1	0	NA	low	low	low	low	low	low	low	low	low	low	low	moderate	moderate	moderate	moderate	-0.0675882	moderate	-0.5865	moderate	low	low	high	low	low	high	low	high
624	medium_size_spitz	small	6	1	0	2	26	2	2	2	3	2	2	1.03275	low	moderate	low	moderate	low	low	low	low	low	low	low	moderate	low	low	low	0.575262	moderate	0.408086	moderate	moderate	low	low	low	low	low	low	moderate
625	standard_poodle	large	6	2	0	4	24	1	1	1	2	0	2	NA	high	low	low	high	low	low	low	low	moderate	unc	moderate	moderate	moderate	moderate	moderate	-1.34722	low	-0.750546	low	low	low	low	low	low	low	low	low
626	australian_terrier	small	8.3	1	1	4	NA	5	2	2	2	1	2	NA	low	low	low	low	low	low	low	low	high	low	high	moderate	low	low	low	0.724639	high	-0.0709102	moderate	low	low	low	low	low	moderate	low	moderate
627	boxer	large	2	2	0	2	21	1	1	2	2	2	2	0.6893	high	high	low	high	low	low	low	low	low	low	low	moderate	high	moderate	high	0.286656	moderate	0.415729	moderate	low	low	low	low	low	low	moderate	moderate
628	bichon_frise	small	4	1	1	3	23	5	1	1	1	NA	1	-0.919991	moderate	low	low	moderate	low	moderate	moderate	low	low	unc	unc	moderate	moderate	moderate	moderate		unc		unc	low	low	moderate	low	low	low	low	moderate
629	boxer	large	5	2	0	3	20	5	2	2	4	2	0	-0.0962153	low	low	low	low	low	low	low	low	low	low	low	low	low	low	low	-1.5321	low	-0.875795	low	low	low	low	low	low	low	low	low
630	shetland_sheepdog	medium	2.5	2	0	3	20	3	1	2	4	0	1	NA	high	high	low	high	low	moderate	moderate	high	high	high	high	high	moderate	moderate	moderate	0.0693481	moderate	0.665556	high	low	moderate	low	low	low	low	low	moderate
631	miniature_pinscher	small	2.5	1	0	4	24	1	2	2	2	2	3	0.0992696	low	low	low	low	low	low	low	low	low	unc	unc	low	low	low	low	-1.25496	low	-1.07379	low	low	low	low	low	low	low	low	low
632	nova_scotia_duck_tolling_retriever	medium	1.4	1	NA	3	22	2	1	1	2	2	0	0.76112	unc	low	low	unc	low	moderate	moderate	low	unc	high	high	low	unc	unc	unc	1.78573	high	4.3759	high	moderate	low	low	low	low	moderate	moderate	moderate
633	medium_size_spitz	small	8	1	0	1	27	2	2	1	3	2	2	1.03275	low	moderate	low	moderate	unc	low	unc	low	low	low	low	moderate	low	low	low	0.149323	moderate	-0.272245	moderate	low	low	moderate	low	high	low	low	high
634	miniature_schnauzer	small	1	1	0	3	22	2	2	2	3	1	0	0.486447	low	low	low	low	high	moderate	high	low	low	low	low	unc	low	low	low	0.67144	high	-0.411755	moderate	low	low	low	low	low	low	low	low
635	miniature_schnauzer	small	8	2	1	4	19	1	2	2	4	2	0	-0.201433	low	low	low	low	low	low	low	low	low	low	low	high	low	unc	unc	-0.954486	low	-0.958209	low	low	low	low	low	low	low	low	low
636	chihuahua	small	5	2	0	4	22	4	2	2	2	1	0	-1.28888	low	low	low	low	low	low	low	low	low	unc	unc	unc	low	low	low	0.255376	moderate	-0.964182	low	low	low	low	low	low	low	low	low
637	other_breed	large	11.5	1	1	4	22	2	2	2	3	NA	0	-1.88767	moderate	moderate	low	moderate	unc	moderate	moderate	low	low	low	low	unc	low	low	low	0.319234	moderate	0.82406	high	low	low	low	low	low	low	low	low
638	medium_size_spitz	small	4	2	0	NA	NA	1	2	2	3	1	1	NA	high	high	high	high	low	low	low	high	high	high	high	moderate	unc	unc	unc	-1.38744	low	0.0960602	moderate	low	low	moderate	low	low	low	moderate	moderate
639	medium_poodle	medium	5	1	0	2	20	2	1	2	2	2	3	0.326204	moderate	low	moderate	moderate	unc	moderate	moderate	low	low	low	low	low	moderate	moderate	moderate	-0.869432	low	-0.803244	low	low	low	low	low	unc	low	low	unc
640	other_breed	large	2	2	0	3	24	3	2	2	2	2	2	-0.454914	low	moderate	low	moderate	low	low	low	moderate	low	low	moderate	moderate	low	low	low		unc		unc	low	low	low	low	low	low	low	low
641	flat_coated_retriever	large	3.5	2	0	NA	23	1	2	1	4	2	3	-1.46418	low	low	low	low	low	low	low	low	low	high	high	unc	low	low	low	-0.928396	low	-1.01503	low	low	moderate	low	low	low	low	low	moderate
642	cocker_spaniel	medium	8	1	0	NA	NA	2	1	2	1	2	3	NA	low	high	low	high	low	low	low	low	low	moderate	moderate	moderate	unc	unc	unc	2.10791	high	0.307753	moderate	low	low	low	low	low	low	low	low
643	spanish_water_dog	medium	4	1	NA	3	23	2	2	2	2	2	1	NA	moderate	high	low	high	low	moderate	moderate	low	low	unc	unc	moderate	low	moderate	moderate	0.414425	moderate	1.04165	high	low	low	low	low	low	low	moderate	moderate
644	german_shepherd	large	3.5	1	0	3	15	3	1	2	3	2	0	1.08668	low	low	low	low	low	low	low	low	low	low	low	moderate	low	low	low	-1.46593	low	-1.14221	low	low	low	low	low	low	low	low	low
645	medium_poodle	medium	0.6	2	0	4	23	1	1	2	3	0	0	NA	low	low	low	low	low	low	low	low	low	low	low	moderate	moderate	moderate	moderate	0.00758127	moderate	-1.04819	low	low	low	low	low	low	low	low	low
646	mixed_breed	NA	4	2	1	3	26	2	1	1	1	NA	3	0.587403	low	moderate	low	moderate	low	low	low	low	high	unc	high	moderate	moderate	moderate	moderate	-0.583884	moderate	-0.819527	low	moderate	low	low	low	moderate	low	low	moderate
647	belgian_shepherd_tervueren	large	4	2	1	NA	NA	2	2	2	2	2	3	-1.71598	low	low	high	high	moderate	moderate	moderate	high	high	unc	high	unc	low	low	low	1.54802	high	-0.56908	moderate	low	low	low	low	low	low	moderate	moderate
648	spanish_water_dog	medium	11	1	1	2	21	2	2	1	NA	2	1	NA	high	moderate	high	high	high	low	high	low	low	unc	unc	high	low	unc	unc	-0.859372	low	-0.110804	moderate	low	low	low	low	low	low	moderate	moderate
649	smooth_dachshund	small	8	1	1	NA	25	2	1	2	3	NA	2	1.53419	high	high	moderate	high	low	low	low	low	low	unc	unc	moderate	low	low	low	-0.503864	moderate	-1.23219	low	low	low	low	low	low	low	low	low
650	mixed_breed	NA	0.8	1	1	2	22	2	1	2	2	1	0	NA	low	low	low	low	low	high	high	unc	low	low	unc	high	low	unc	unc	-0.201432	moderate	-0.150116	moderate	low	low	high	low	low	moderate	moderate	high
651	other_breed	medium	10	2	1	4	22	1	2	2	4	2	1	-1.46974	low	moderate	moderate	moderate	low	moderate	moderate	high	high	low	high	low	low	unc	unc	1.59343	high	2.87466	high	low	low	low	low	low	moderate	low	moderate
652	other_breed	large	3.3	2	0	4	11	2	2	2	4	1	0	-1.1558	low	low	low	low	low	moderate	moderate	low	low	high	high	moderate	low	low	low	-1.32985	low	0.482645	moderate	low	low	low	low	low	low	low	low
653	parson_russell_terrier	small	8	2	1	3	16	1	1	1	2	0	2	NA	low	high	low	high	low	moderate	moderate	high	high	unc	high	moderate	unc	unc	unc	1.04668	high	1.64412	high	low	low	low	low	low	low	moderate	moderate
654	other_breed	large	9.3	1	1	2	NA	1	2	1	3	0	0	3.03476	moderate	high	high	high	low	low	low	low	low	low	low	high	moderate	high	high	0.52883	moderate	0.695469	high	low	low	low	low	low	low	moderate	moderate
655	other_breed	medium	12	2	NA	NA	27	2	2	2	2	2	1	0.497019	low	moderate	low	moderate	low	low	low	low	high	low	high	low	unc	low	unc	-0.762707	low	-0.84174	low	low	low	moderate	low	low	low	low	moderate
656	chihuahua	small	4	2	0	4	20	4	2	2	2	2	0	-1.28888	high	high	high	high	low	low	low	low	low	unc	unc	moderate	low	low	low	0.653146	high	-0.604215	moderate	low	low	moderate	low	low	low	low	moderate
657	other_breed	medium	5.5	1	0	3	26	1	2	1	3	2	2	-1.70427	low	low	low	low	low	moderate	moderate	low	low	low	low	moderate	low	low	low	1.49151	high	-0.508368	moderate	low	low	low	low	low	low	low	low
658	finnish_lapponian_dog	medium	5	1	0	3	25	4	2	2	4	2	2	NA	low	low	low	low	low	low	low	low	moderate	unc	moderate	high	low	low	low	-0.103171	moderate	-0.676311	moderate	low	low	moderate	low	low	moderate	low	moderate
659	miniature_schnauzer	small	8	2	1	3	23	1	1	1	2	0	2	NA	high	moderate	low	high	moderate	moderate	moderate	low	low	low	low	high	unc	unc	unc	-1.50614	low	-0.295608	moderate	low	low	low	low	low	low	low	low
660	other_breed	large	0.9	2	0	2	30	4	2	2	2	2	1	1.1846	low	low	low	low	low	low	low	low	low	unc	unc	moderate	unc	low	unc	-1.25496	low	-1.07379	low	low	low	low	low	low	low	moderate	moderate
661	german_shepherd	large	2.8	2	0	2	20	1	2	1	2	1	0	NA	moderate	low	low	moderate	low	low	low	moderate	moderate	unc	moderate	unc	low	low	low	-0.658464	moderate	-0.734817	moderate	low	low	low	low	low	low	moderate	moderate
662	other_breed	large	0.7	1	0	2	23	3	2	2	2	1	0	NA	high	low	low	high	moderate	low	moderate	low	low	unc	unc	high	low	unc	unc	0.689078	high	-0.348135	moderate	low	low	moderate	low	unc	moderate	moderate	moderate
663	boxer	large	2.2	2	1	4	NA	5	2	1	3	NA	2	1.33557	moderate	low	low	moderate	moderate	low	moderate	unc	high	low	high	unc	unc	low	unc	-1.07009	low	-0.948537	low	low	low	moderate	low	low	low	low	moderate
664	finnish_lapponian_dog	medium	9.5	2	1	3	NA	1	1	1	3	0	0	1.25241	low	moderate	low	moderate	low	low	low	moderate	moderate	low	moderate	moderate	low	low	low	-0.649181	moderate	-0.299392	moderate	low	low	moderate	low	low	low	low	moderate
665	other_breed	medium	1.3	1	0	3	29	2	2	2	4	2	1	NA	moderate	moderate	low	moderate	low	low	low	low	low	low	low	low	moderate	moderate	moderate	-1.07009	low	-0.948537	low	low	low	low	low	low	low	moderate	moderate
666	lapponian_herder	medium	12.3	1	0	2	25	1	2	2	4	2	2	NA	low	low	low	low	low	low	low	low	moderate	low	moderate	moderate	low	low	low	-1.57231	low	-0.0291894	moderate	low	low	low	low	low	low	low	low
667	other_breed	medium	3	1	NA	4	26	1	2	2	3	1	2	NA	low	low	low	low	low	low	low	low	high	moderate	high	moderate	low	unc	unc	-0.188345	moderate	-0.698979	moderate	low	low	low	low	low	low	low	low
668	other_breed	medium	6.3	1	1	1	12	2	2	2	2	2	2	NA	low	moderate	low	moderate	low	low	low	high	high	high	high	moderate	low	moderate	moderate	1.01689	high	0.0683847	moderate	moderate	low	low	low	low	low	low	moderate
669	medium_poodle	medium	15	1	1	4	27	5	1	1	2	0	1	0.367365	low	moderate	low	moderate	low	low	low	low	low	unc	unc	high	low	low	low	-1.25496	low	-1.07379	low	low	low	low	low	low	moderate	low	moderate
670	other_breed	large	3.3	2	0	4	20	1	2	2	3	2	3	NA	low	high	low	high	low	low	low	low	low	low	low	moderate	moderate	moderate	moderate	-0.13736	moderate	-0.756519	low	low	low	moderate	low	low	low	high	high
671	other_breed	small	1.2	2	0	NA	20	2	2	2	3	1	3	-1.36647	moderate	low	low	moderate	low	moderate	moderate	low	low	unc	unc	high	low	low	low	0.673651	high	0.536098	high	low	low	low	low	low	low	low	low
672	finnish_lapponian_dog	medium	3	1	0	2	20	2	2	2	3	2	3	1.31865	low	high	moderate	high	low	moderate	moderate	low	low	low	low	moderate	moderate	moderate	moderate	0.0644961	moderate	-0.141297	moderate	low	low	low	low	low	low	moderate	moderate
673	medium_poodle	medium	5	2	0	2	25	3	1	2	2	2	2	-0.206752	low	moderate	low	moderate	low	moderate	moderate	low	low	unc	unc	high	low	low	low	-0.0940079	moderate	-0.108589	moderate	low	low	low	low	low	low	low	low
674	miniature_pinscher	small	10	1	0	2	25	2	2	1	3	1	3	-1.75793	low	low	low	low	moderate	low	moderate	low	low	low	low	high	moderate	moderate	moderate	-1.10232	low	0.167395	moderate	low	low	low	low	low	low	low	low
675	rottweiler	large	3.5	2	1	3	17	2	1	1	3	2	0	-1.24676	high	moderate	high	high	high	moderate	high	unc	high	high	high	moderate	low	low	low	0.318533	moderate	-0.264369	moderate	low	low	low	low	low	low	low	low
676	medium_poodle	medium	3	2	0	2	24	3	2	2	2	2	2	-0.206752	low	low	low	low	low	low	low	low	low	unc	unc	unc	low	low	low		unc		unc	low	low	low	low	low	low	low	low
677	medium_poodle	medium	4	1	0	NA	18	2	2	2	1	1	3	0.590807	high	high	high	high	moderate	low	moderate	low	low	low	low	moderate	moderate	moderate	moderate	1.0954	high	0.467526	moderate	high	low	low	low	low	low	low	high
678	great_dane	large	4	1	0	NA	22	2	2	2	1	0	1	-1.62964	low	high	low	high	low	low	low	low	low	low	low	unc	low	low	low	-0.244838	moderate	-1.10404	low	low	low	low	low	low	low	low	low
679	rottweiler	large	6.5	1	1	3	22	2	2	2	2	1	1	-1.24676	low	low	low	low	moderate	low	moderate	low	low	low	low	unc	low	low	low	0.0866341	moderate	-0.690268	moderate	low	low	low	low	low	low	moderate	moderate
680	cocker_spaniel	medium	14.5	2	1	3	25	5	2	1	3	NA	0	0.315806	low	low	low	low	low	low	low	low	low	low	low	moderate	low	low	low		unc		unc	low	low	moderate	low	moderate	moderate	low	moderate
681	miniature_pinscher	small	2	1	0	2	25	2	1	2	3	1	1	NA	low	low	low	low	low	moderate	moderate	high	low	low	high	unc	unc	low	unc	-0.661768	moderate	0.192773	moderate	low	low	moderate	low	moderate	low	low	moderate
682	other_breed	large	1.5	2	0	4	14	1	1	2	3	2	0	NA	high	moderate	high	high	moderate	low	moderate	low	low	low	low	unc	unc	unc	unc	0.60435	high	0.895395	high	low	low	low	low	low	low	low	low
683	mixed_breed	NA	16	1	1	NA	20	1	1	2	1	0	0	-0.723086	moderate	low	moderate	moderate	moderate	high	high	high	high	unc	high	high	moderate	high	high	1.51733	high	1.52346	high	low	low	moderate	low	moderate	moderate	moderate	moderate
684	newfoundland	large	1.2	1	0	2	24	5	2	2	3	2	0	NA	low	low	low	low	low	low	low	low	low	low	low	moderate	unc	low	unc	-1.20242	low	-0.4157	moderate	low	low	low	moderate	low	moderate	low	moderate
685	danish-swedish_farmdog	small	3	1	1	4	20	1	2	2	3	1	0	1.4941	high	high	low	high	moderate	moderate	moderate	low	high	low	high	high	low	low	low	0.649142	high	-0.765053	low	low	low	low	low	low	low	low	low
686	other_breed	medium	2.5	2	1	2	16	3	1	2	2	0	3	NA	moderate	moderate	low	moderate	low	low	low	low	low	low	low	moderate	unc	unc	unc	0.408461	moderate	-0.28688	moderate	low	low	low	low	low	low	moderate	moderate
687	mixed_breed	NA	6	1	1	3	25	2	1	2	1	0	2	NA	low	high	low	high	high	low	high	low	low	low	low	high	low	low	low	2.31342	high	3.08696	high	low	low	low	low	moderate	low	moderate	moderate
688	medium_size_spitz	small	6.5	1	1	2	23	1	1	1	2	2	2	NA	low	low	low	low	low	moderate	moderate	high	high	unc	high	moderate	low	low	low	-1.03326	low	-0.932959	low	low	low	low	low	low	low	low	low
689	other_breed	large	1.5	1	0	3	20	2	2	2	4	2	0	1.13558	low	low	low	low	low	moderate	moderate	low	low	low	low	moderate	moderate	high	high	-0.729397	moderate	0.568583	high	low	low	low	low	low	moderate	low	moderate
690	mixed_breed	NA	0.8	2	0	2	25	2	2	2	2	NA	2	NA	low	low	low	low	low	low	low	low	low	low	low	moderate	low	low	low	0.543708	moderate	-1.43586	low	low	low	low	low	low	moderate	moderate	moderate
691	lapponian_herder	medium	4	2	0	NA	16	2	2	2	2	1	1	NA	high	high	low	high	moderate	low	moderate	low	low	unc	unc	low	low	unc	unc	-0.767596	low	0.355987	moderate	low	low	low	low	low	low	low	low
692	jack_russell_terrier	small	4.1	1	1	1	25	2	2	1	3	1	0	-1.33607	moderate	high	moderate	high	moderate	low	moderate	unc	unc	unc	unc	low	low	low	low	0.386592	moderate	0.692957	high	low	moderate	low	low	low	low	moderate	moderate
693	spanish_water_dog	medium	5.6	1	0	3	24	2	1	1	3	0	1	-0.390972	high	moderate	moderate	high	high	low	high	unc	high	high	high	low	low	low	low	-0.458402	moderate	-0.818447	low	low	low	low	low	low	low	moderate	moderate
694	medium_poodle	medium	0.8	1	0	2	24	4	1	1	3	2	2	1.06251	low	low	low	low	moderate	high	high	unc	unc	unc	unc	moderate	unc	unc	unc	-0.758433	moderate	0.92371	high	low	low	moderate	low	low	low	low	moderate
695	rottweiler	large	1.1	2	0	3	22	2	2	2	3	2	1	0.515286	high	low	moderate	high	low	moderate	moderate	low	low	unc	unc	moderate	low	low	low	-1.33277	low	0.286731	moderate	low	low	low	low	low	low	low	low
696	bull_terrier	medium	0.4	2	0	2	21	5	2	2	3	0	0	-0.983841	low	low	low	low	unc	unc	unc	unc	moderate	unc	moderate	unc	low	unc	unc	0.594879	high	0.561347	high	moderate	low	low	low	low	low	moderate	moderate
697	mixed_breed	NA	1.3	2	0	4	23	4	2	2	3	0	0	0.421246	low	moderate	high	high	moderate	low	moderate	high	high	unc	high	moderate	moderate	moderate	moderate	0.570167	moderate	2.91814	high	moderate	low	moderate	low	low	high	moderate	high
698	other_breed	large	5	2	0	4	27	1	2	2	2	1	2	-1.97809	low	low	low	low	low	moderate	moderate	low	low	low	low	moderate	low	low	low	2.39778	high	0.333908	moderate	low	low	low	low	moderate	low	moderate	moderate
699	finnish_lapponian_dog	medium	6.8	2	0	1	30	2	2	2	3	2	3	0.514787	moderate	moderate	low	moderate	low	low	low	low	high	high	high	moderate	low	low	low	0.144624	moderate	-0.592306	moderate	low	low	low	low	low	low	moderate	moderate
700	other_breed	large	2	1	0	4	19	1	2	2	2	1	2	-1.97809	low	low	high	high	moderate	moderate	moderate	low	high	low	high	moderate	high	moderate	high	0.656713	high	1.30036	high	moderate	low	low	moderate	low	low	moderate	moderate
701	danish-swedish_farmdog	small	1.3	1	0	3	25	2	1	1	2	1	3	1.8258	moderate	high	low	high	low	low	low	low	unc	unc	unc	unc	moderate	moderate	moderate	-0.584213	moderate	-0.398438	moderate	low	low	low	low	low	low	low	low
702	dobermann	large	1.8	2	1	2	15	2	2	2	2	NA	0	NA	low	low	low	low	low	low	low	low	low	low	low	unc	moderate	high	high	0.101476	moderate	0.621622	high	moderate	low	low	low	low	low	moderate	moderate
703	whippet	medium	6	2	1	2	22	2	2	2	3	1	3	NA	low	moderate	low	moderate	low	low	low	high	high	high	high	high	unc	unc	unc	0.213925	moderate	-0.951603	low	low	low	low	low	low	low	low	low
704	spanish_water_dog	medium	2	2	0	2	21	2	2	2	3	2	3	NA	low	high	low	high	low	moderate	moderate	low	low	low	low	moderate	low	unc	unc	-0.919716	low	0.342724	moderate	low	low	low	unc	low	low	low	unc
705	other_breed	medium	11	1	1	3	22	5	2	1	2	0	0	NA	low	low	low	low	low	low	low	moderate	high	moderate	high	moderate	moderate	moderate	moderate	0.107797	moderate	-0.607884	moderate	low	low	low	low	low	low	moderate	moderate
706	german_shepherd	large	1.6	2	0	4	20	2	2	2	2	2	0	-2.03223	low	low	low	low	low	low	low	low	low	low	low	unc	low	low	low	-1.5321	low	-0.875795	low	low	low	low	low	low	low	moderate	moderate
707	labrador_retriever	large	7	2	1	3	25	2	2	2	3	2	1	NA	high	low	low	high	moderate	low	moderate	low	low	high	high	moderate	unc	low	unc	-1.46593	low	-1.14221	low	low	low	low	low	low	low	low	low
708	smooth_collie	large	4.9	1	1	2	16	1	1	2	3	0	0	1.24801	low	low	low	low	low	low	low	low	low	low	low	low	low	low	low	-0.307053	moderate	-1.09065	low	low	low	low	low	low	low	low	low
709	border_terrier	medium	11	2	1	2	29	1	2	1	2	0	0	0.177724	low	unc	low	unc	low	low	low	low	moderate	low	moderate	low	unc	unc	unc	-0.231745	moderate	0.450053	moderate	low	low	low	low	low	low	high	high
710	lagotto_romagnolo	medium	2.8	1	0	4	21	3	1	1	2	1	2	-0.0622434	low	low	moderate	moderate	low	low	low	high	high	unc	high	moderate	low	unc	unc	0.41468	moderate	0.272342	moderate	low	low	low	low	low	low	moderate	moderate
711	australian_shepherd	large	2	1	0	4	15	2	2	2	3	0	0	0.177724	low	low	low	low	low	low	low	low	low	low	low	low	low	low	low	0.0765268	moderate	1.61368	high	high	low	moderate	low	low	low	low	high
712	smooth_collie	large	9	1	0	2	27	2	2	2	2	0	0	0.177724	low	low	low	low	moderate	low	moderate	low	low	high	high	moderate	low	low	low	-0.226629	moderate	0.580574	high	low	low	low	low	low	low	low	low
713	rough_collie	large	5	1	0	2	26	2	2	2	3	0	0	0.177724	low	low	moderate	moderate	low	low	low	unc	moderate	unc	moderate	unc	low	low	low	0.315401	moderate	-0.171491	moderate	low	low	low	low	low	low	low	low
714	whippet	medium	5	2	1	1	21	3	2	1	2	1	0	-2.10828	low	low	low	low	low	low	low	high	high	moderate	high	low	low	low	low	-0.0247064	moderate	-0.467886	moderate	low	low	low	low	low	low	low	low
715	smooth_collie	large	8	1	0	4	26	2	2	2	3	0	0	0.177724	low	low	moderate	moderate	low	low	low	unc	low	moderate	moderate	high	moderate	moderate	moderate	-0.196434	moderate	1.56636	high	low	low	low	low	low	low	low	low
716	other_breed	medium	12	2	1	4	27	1	2	2	3	2	0	-1.1428	moderate	high	low	high	low	low	low	low	low	low	low	moderate	low	unc	unc	-0.819824	low	-0.685986	moderate	low	low	low	low	low	low	moderate	moderate
717	rough_collie	large	6	1	0	2	27	2	2	2	3	0	0	0.177724	low	low	low	low	low	low	low	unc	low	unc	unc	low	low	low	low	-0.238236	moderate	-0.659912	moderate	low	low	low	low	low	low	moderate	moderate
718	whippet	medium	4.5	1	1	3	NA	1	2	2	2	1	0	-1.14028	low	moderate	low	moderate	low	low	low	low	low	low	low	high	moderate	moderate	moderate	0.744687	high	-0.433831	moderate	low	low	high	low	low	low	low	high
719	dobermann	large	5.8	1	0	NA	NA	2	2	1	2	NA	0	NA	low	low	low	low	low	low	low	low	low	low	low	unc	low	unc	unc	-0.409969	moderate	0.437617	moderate	low	low	moderate	low	low	low	moderate	moderate
720	lagotto_romagnolo	medium	5.8	2	0	NA	NA	1	1	1	1	2	3	NA	moderate	moderate	low	moderate	low	high	high	unc	high	unc	high	high	moderate	moderate	moderate	-0.480723	moderate	-0.677528	moderate	low	low	low	low	moderate	moderate	low	moderate
721	other_breed	large	3	2	0	NA	NA	2	1	2	2	2	1	NA	moderate	high	high	high	moderate	low	moderate	high	high	unc	high	high	unc	unc	unc		unc		unc	low	low	moderate	moderate	low	moderate	moderate	moderate
722	belgian_shepherd_groenendael	large	5.3	1	0	1	29	5	2	2	3	1	2	1.31987	high	high	high	high	high	moderate	high	moderate	high	low	high	high	low	low	low	0.415234	moderate	-0.677469	moderate	low	low	low	low	low	low	low	low
723	australian_shepherd	large	4	2	1	1	23	1	2	1	2	2	2	NA	moderate	low	low	moderate	high	low	high	low	low	low	low	low	low	low	low	0.0707382	moderate	-0.348374	moderate	low	low	moderate	high	low	low	low	high
724	labrador_retriever	large	10	1	1	3	30	3	1	1	3	0	1	NA	low	low	low	low	low	low	low	low	low	low	low	high	low	low	low	-1.28105	low	-1.01696	low	low	low	low	unc	low	low	low	unc
725	white_swiss_shepherd	large	1.3	2	0	4	NA	4	1	2	3	2	0	NA	low	low	low	low	low	low	low	low	low	low	low	moderate	high	high	high	0.700126	high	-0.822593	low	low	low	low	low	low	low	low	low
726	lagotto_romagnolo	medium	1.5	1	0	4	22	2	1	1	2	2	1	1.62943	moderate	low	moderate	moderate	high	low	high	low	low	low	low	moderate	low	unc	unc	-0.851138	low	-0.610784	moderate	low	low	low	low	low	low	low	low
727	other_breed	medium	8	2	0	3	23	1	2	1	1	1	3	NA	high	low	moderate	high	unc	low	unc	low	low	unc	unc	moderate	moderate	moderate	moderate	1.34785	high	2.77911	high	low	moderate	moderate	low	low	moderate	low	moderate
728	dobermann	large	4	2	0	2	23	1	2	2	3	1	3	NA	low	low	low	low	low	low	low	low	moderate	low	moderate	unc	low	low	low	-0.140493	moderate	-0.663641	moderate	low	low	low	low	low	moderate	low	moderate
729	dobermann	large	1	2	0	2	19	1	2	2	3	2	3	NA	low	low	low	low	low	low	low	low	low	unc	unc	unc	unc	unc	unc	0.970989	high	0.734059	high	moderate	low	low	low	low	low	low	moderate
730	golden_retriever	large	2.8	1	1	1	12	2	2	1	2	NA	0	NA	low	low	low	low	moderate	low	moderate	low	high	high	high	high	low	low	low	0.0416505	moderate	-0.835683	low	low	low	low	low	low	low	low	low
731	schnauzer	medium	4	1	1	3	29	2	1	2	3	1	2	2.12785	moderate	low	low	moderate	low	low	low	low	high	low	high	moderate	low	low	low	0.326194	moderate	0.638897	high	low	low	low	moderate	low	moderate	low	moderate
732	saluki	large	6	1	0	4	17	1	2	2	3	0	0	1.11764	moderate	low	high	high	unc	low	unc	low	low	low	low	high	moderate	moderate	moderate	4.74491	high	4.97061	high	low	moderate	moderate	low	moderate	low	moderate	moderate
733	boxer	large	2	1	0	4	20	2	1	1	2	0	0	2.32437	low	low	low	low	low	low	low	low	moderate	unc	moderate	moderate	low	unc	unc	1.34536	high	1.22924	high	low	low	low	low	low	low	low	low
734	rottweiler	large	2	1	0	1	23	1	1	2	2	2	2	NA	low	low	low	low	low	low	low	low	moderate	low	moderate	moderate	unc	unc	unc	-0.0848543	moderate	-0.978069	low	moderate	moderate	low	low	low	moderate	low	moderate
735	schnauzer	medium	9	2	1	2	19	1	2	2	3	2	2	0.999608	low	low	low	low	low	low	low	low	low	low	low	low	low	low	low	0.422859	moderate	-0.092039	moderate	low	low	low	low	low	low	low	low
736	white_swiss_shepherd	large	2.8	1	0	2	11	5	2	2	3	2	1	-2.10106	low	low	low	low	low	low	low	low	low	low	low	high	unc	low	unc	-0.99638	low	0.532619	high	low	low	low	low	moderate	low	low	moderate
737	schnauzer	medium	5	2	0	2	23	1	2	2	3	2	2	0.999608	low	moderate	low	moderate	low	low	low	low	moderate	moderate	moderate	moderate	low	unc	unc	-1.48875	low	-0.227866	moderate	low	low	low	low	low	low	moderate	moderate
738	schnauzer	medium	2	1	1	3	23	5	1	2	2	1	2	0.176043	low	low	high	high	low	low	low	low	unc	unc	unc	unc	low	low	low	0.029748	moderate	0.0115762	moderate	low	low	low	low	moderate	low	moderate	moderate
739	white_swiss_shepherd	large	6.3	1	1	3	25	4	2	2	3	NA	1	-2.02125	low	low	low	low	low	low	low	low	low	low	low	moderate	low	low	low		unc		unc	low	low	low	low	low	low	moderate	moderate
740	other_breed	medium	11	2	0	3	22	3	2	2	2	0	2	-0.691236	moderate	high	low	high	low	low	low	high	high	high	high	moderate	low	unc	unc	-1.20556	low	-0.322822	moderate	low	low	moderate	low	low	low	moderate	moderate
741	standard_poodle	large	1.5	1	0	4	21	1	1	1	3	2	2	NA	low	low	low	low	low	low	low	low	low	unc	unc	low	low	unc	unc	0.749149	high	1.23024	high	low	low	low	low	low	low	moderate	moderate
742	miniature_schnauzer	small	4.7	1	0	3	22	1	2	2	3	0	0	-1.41862	low	moderate	low	moderate	moderate	moderate	moderate	low	high	low	high	high	moderate	moderate	moderate	-0.672645	moderate	-0.167482	moderate	low	low	low	low	low	moderate	moderate	moderate
743	white_swiss_shepherd	large	0.8	2	0	3	26	2	1	2	3	1	1	NA	low	low	low	low	low	low	low	unc	unc	unc	unc	moderate	unc	unc	unc	-0.469217	moderate	0.131582	moderate	low	low	low	low	low	low	moderate	moderate
744	miniature_schnauzer	small	2.5	1	0	3	21	1	2	2	3	0	0	-1.41862	high	high	high	high	moderate	moderate	moderate	low	high	high	high	high	moderate	moderate	moderate	0.553095	moderate	-0.651678	moderate	low	low	low	low	low	low	moderate	moderate
745	jack_russell_terrier	small	8	2	1	4	23	2	2	1	2	1	0	NA	low	moderate	low	moderate	low	low	low	low	high	unc	high	moderate	moderate	moderate	moderate	-0.448743	moderate	-1.02415	low	low	low	low	low	low	low	high	high
746	other_breed	NA	8	2	1	2	30	3	2	2	1	0	3	1.91973	moderate	high	low	high	low	moderate	moderate	low	low	low	low	moderate	unc	low	unc	0.0545617	moderate	-1.26656	low	low	low	low	low	low	low	low	low
747	finnish_hound	large	0.5	2	0	3	25	3	1	2	4	2	0	NA	low	low	moderate	moderate	low	low	low	low	low	low	low	unc	moderate	moderate	moderate	-0.192028	moderate	1.15866	high	low	low	low	low	low	moderate	low	moderate
748	portuguese_water_dog	large	6	2	1	3	28	3	2	2	1	0	3	NA	moderate	low	low	moderate	low	low	low	low	low	low	low	moderate	moderate	moderate	moderate	1.3555	high	1.78816	high	moderate	low	low	low	low	moderate	low	moderate
749	other_breed	small	2	1	0	2	26	1	2	2	2	1	3	NA	moderate	moderate	low	moderate	moderate	moderate	moderate	low	low	low	low	moderate	unc	unc	unc	-0.317008	moderate	-0.634662	moderate	moderate	low	low	low	low	moderate	low	moderate
750	other_breed	medium	0.3	2	0	3	25	1	2	2	3	2	1	1.52378	low	low	low	low	low	low	low	unc	low	unc	unc	moderate	low	low	low	-0.613745	moderate	0.730117	high	moderate	moderate	moderate	low	low	moderate	moderate	moderate
751	shetland_sheepdog	medium	6.5	2	0	3	21	2	2	1	2	2	1	NA	moderate	high	low	high	low	moderate	moderate	low	low	unc	unc	moderate	unc	low	unc	-1.28431	low	-0.79179	low	low	low	moderate	low	low	low	low	moderate
752	other_breed	medium	10	1	0	1	14	5	1	2	1	0	2	NA	high	high	high	high	low	moderate	moderate	low	low	unc	unc	moderate	high	moderate	high	1.74366	high	1.63613	high	high	moderate	low	low	low	low	low	high
753	miniature_schnauzer	small	9	1	1	3	28	2	1	1	1	NA	0	0.328577	moderate	low	low	moderate	moderate	moderate	moderate	moderate	high	moderate	high	low	moderate	moderate	moderate	-0.32299	moderate	-1.26778	low	low	low	low	low	high	low	low	high
754	whippet	medium	6	1	1	2	23	4	2	1	2	NA	0	NA	low	low	low	low	low	low	low	high	high	high	high	moderate	low	low	low		unc		unc	low	low	low	low	low	low	moderate	moderate
755	lapponian_herder	medium	6	2	1	3	21	2	2	1	2	1	1	NA	low	moderate	low	moderate	low	low	low	high	high	high	high	moderate	low	low	low	0.165129	moderate	0.548006	high	low	moderate	low	low	low	low	low	moderate
756	cavalier_king_charles_spaniel	small	7.8	2	0	3	20	2	2	1	3	2	2	-0.157333	high	high	low	high	low	high	high	low	high	unc	high	high	unc	low	unc	-0.344935	moderate	-0.0997167	moderate	low	low	moderate	low	low	moderate	high	high
757	golden_retriever	large	4.8	2	0	4	20	2	2	2	3	2	2	-0.157333	low	low	low	low	low	high	high	high	high	unc	high	high	unc	low	unc	1.51268	high	1.05988	high	moderate	low	low	low	low	moderate	moderate	moderate
758	other_breed	large	7.5	1	0	3	21	4	1	2	2	1	2	-1.45531	low	low	high	high	low	moderate	moderate	low	low	low	low	low	low	unc	unc	1.80258	high	0.143153	moderate	low	low	low	low	low	low	moderate	moderate
759	parson_russell_terrier	small	3.3	2	0	3	25	2	2	2	3	2	1	2.10551	low	low	low	low	moderate	low	moderate	low	low	high	high	low	low	low	low	0.61599	high	-0.198704	moderate	low	low	low	low	low	low	low	low
760	parson_russell_terrier	small	1	2	0	3	20	2	2	2	3	2	1	2.10551	low	low	low	low	unc	unc	unc	low	unc	low	unc	moderate	unc	low	unc	0.00758127	moderate	-1.04819	low	low	low	low	low	low	low	low	low
761	cavalier_king_charles_spaniel	small	10	2	1	2	19	1	1	1	1	0	3	2.08394	low	high	low	high	low	moderate	moderate	low	low	low	low	moderate	unc	low	unc	0.722425	high	-0.469294	moderate	low	low	high	low	low	moderate	low	high
762	german_shepherd	large	4.5	2	1	2	22	1	2	2	3	2	3	1.94692	moderate	high	high	high	low	low	low	low	low	unc	unc	moderate	low	unc	unc	-1.39417	low	0.567136	high	low	low	low	low	low	low	low	low
763	giant_schnauzer	large	10	2	1	2	17	4	1	2	3	1	1	NA	moderate	moderate	low	moderate	low	low	low	low	low	low	low	moderate	low	low	low	-0.3592	moderate	-0.260337	moderate	moderate	low	low	low	low	low	low	moderate
764	medium_poodle	medium	10	1	1	4	NA	2	2	1	2	2	1	2.40128	low	low	low	low	high	unc	high	unc	unc	unc	unc	high	low	low	low	-0.298768	moderate	-0.748192	moderate	low	low	low	low	low	low	moderate	moderate
765	schnauzer	medium	12	1	1	2	23	3	2	2	2	2	1	0.541477	low	low	low	low	low	low	low	low	low	low	low	low	low	unc	unc	-0.907506	low	-1.17659	low	low	low	low	low	low	low	low	low
766	miniature_schnauzer	small	2	1	0	2	21	3	2	2	2	2	1	0.541477	low	low	low	low	low	low	low	low	low	low	low	moderate	low	unc	unc	-0.480723	moderate	-0.677528	moderate	low	low	low	low	low	low	low	low
767	bernese_mountain_dog	large	1	1	0	1	22	2	1	1	2	2	2	-0.562117	low	low	low	low	low	low	low	low	low	low	low	unc	low	low	low	0.337528	moderate	1.01652	high	low	low	low	low	low	low	low	low
768	coton_de_tulear	small	1.1	1	0	NA	23	5	2	2	4	1	0	-0.140343	low	low	low	low	low	low	low	low	low	low	low	unc	low	low	low	-0.200277	moderate	-0.715274	moderate	low	low	moderate	low	low	low	low	moderate
769	other_breed	medium	1.8	1	0	3	26	2	1	2	4	1	0	NA	low	low	low	low	low	low	low	low	low	unc	unc	unc	low	unc	unc	-0.336089	moderate	-0.735522	moderate	moderate	low	low	low	low	low	moderate	moderate
770	standard_poodle	large	1.8	2	0	2	25	2	1	2	4	2	0	-1.73869	moderate	low	low	moderate	low	low	low	low	low	unc	unc	high	low	low	low	-0.762707	low	-0.84174	low	low	moderate	low	low	low	low	unc	moderate
771	medium_poodle	medium	2.2	2	0	2	26	2	2	2	3	2	1	1.3109	low	moderate	moderate	moderate	low	low	low	low	low	unc	unc	moderate	low	low	low	-1.07009	low	-0.948537	low	low	low	low	low	low	moderate	low	moderate
772	nova_scotia_duck_tolling_retriever	medium	0.9	2	0	4	34	5	2	2	3	2	1	1.45999	low	low	low	low	low	low	low	low	unc	unc	unc	low	low	low	low	-1.46593	low	-1.14221	low	low	low	low	moderate	low	moderate	low	moderate
773	miniature_poodle	small	5	1	1	4	22	5	2	2	2	NA	0	1.30539	low	low	moderate	moderate	low	low	low	low	high	unc	high	moderate	unc	unc	unc	-0.581405	moderate	0.992251	high	low	low	low	low	low	low	low	low
774	american_akita	large	3	1	0	2	20	2	1	1	1	1	1	-2.07436	low	low	low	low	low	low	low	low	low	low	low	low	low	low	low	0.0529845	moderate	-0.45806	moderate	low	low	low	low	moderate	moderate	low	moderate
775	spanish_water_dog	medium	7	1	0	2	20	1	2	2	2	2	1	-0.151182	low	low	low	low	low	low	low	low	low	low	low	moderate	low	low	low	-0.821733	low	1.08005	high	low	low	low	low	low	low	low	low
776	american_akita	large	5.5	2	0	2	23	1	2	2	4	2	2	-0.0853343	moderate	low	low	moderate	low	low	low	low	low	low	low	moderate	low	low	low	0.26041	moderate	-0.396552	moderate	low	low	low	low	low	moderate	moderate	moderate
777	jack_russell_terrier	small	4	1	0	3	23	5	1	1	2	0	0	1.49247	low	low	moderate	moderate	low	low	low	moderate	high	unc	high	moderate	moderate	moderate	moderate	0.38303	moderate	-0.547301	moderate	moderate	moderate	moderate	low	low	low	moderate	moderate
778	norbottenspets	medium	3	2	1	3	23	4	2	2	2	2	0	-2.01987	high	moderate	high	high	low	low	low	low	low	low	low	moderate	unc	moderate	moderate	1.33443	high	0.864324	high	low	low	low	low	low	low	low	low
779	american_akita	large	6	1	0	3	26	2	1	1	3	NA	2	NA	low	low	low	low	low	low	low	low	moderate	low	moderate	unc	low	low	low	0.675904	high	-1.34218	low	low	low	moderate	low	low	low	low	moderate
780	mixed_breed	NA	3	1	1	4	21	5	1	1	4	0	1	-1.9789	moderate	low	moderate	moderate	low	low	low	low	high	moderate	high	moderate	low	unc	unc	0.607515	high	0.305398	moderate	low	moderate	moderate	low	low	high	low	high
781	other_breed	large	9.5	2	1	4	20	1	2	2	3	2	3	NA	low	low	moderate	moderate	low	low	low	low	low	unc	unc	high	moderate	high	high	0.796938	high	0.113924	moderate	low	low	moderate	low	low	moderate	low	moderate
782	other_breed	large	2	2	0	3	14	1	2	2	3	2	3	NA	low	moderate	high	high	low	high	high	low	low	unc	unc	high	unc	unc	unc		unc		unc	low	low	low	low	low	moderate	low	moderate
783	other_breed	large	10	1	1	3	21	1	1	2	3	2	3	NA	low	low	low	low	low	low	low	low	low	unc	unc	high	unc	unc	unc	-0.402258	moderate	-0.469103	moderate	low	low	low	low	low	moderate	low	moderate
784	other_breed	large	1.9	1	0	4	9	2	2	2	4	1	1	NA	low	low	high	high	low	low	low	low	low	low	low	moderate	unc	low	unc	0.828186	high	0.0354202	moderate	low	low	moderate	low	moderate	high	moderate	high
785	medium_poodle	medium	0.8	2	0	4	21	5	1	1	3	2	0	-0.164356	moderate	moderate	moderate	moderate	low	low	low	unc	high	unc	high	moderate	low	low	low	-0.228924	moderate	-0.432684	moderate	moderate	low	low	low	low	low	moderate	moderate
786	nova_scotia_duck_tolling_retriever	medium	1	2	0	3	23	2	1	2	2	2	3	1.76588	low	low	low	low	low	moderate	moderate	low	low	unc	unc	moderate	unc	low	unc	0.855397	high	0.754225	high	low	low	low	low	low	low	low	low
787	american_akita	large	5	2	1	3	18	1	2	1	2	0	3	-1.42724	moderate	low	moderate	moderate	low	low	low	high	high	high	high	high	moderate	moderate	moderate	-1.28105	low	-1.01696	low	low	low	low	low	moderate	low	low	moderate
788	german_shepherd	large	8	2	0	NA	NA	1	1	2	1	1	2	1.65251	high	high	low	high	high	low	high	low	low	low	low	moderate	low	low	low	-0.903232	low	0.588864	high	low	low	moderate	low	low	low	moderate	moderate
789	welsh_springer_spaniel	medium	3.5	1	1	4	23	2	1	2	3	0	2	-0.631732	high	high	moderate	high	high	low	high	high	high	unc	high	low	low	low	low	0.0473415	moderate	-0.884392	low	low	low	low	low	moderate	low	moderate	moderate
790	rottweiler	large	6.8	2	0	4	21	1	1	1	3	2	2	NA	low	low	low	low	high	low	high	low	low	unc	unc	moderate	low	low	low	0.0346065	moderate	-0.200387	moderate	low	low	low	low	low	low	low	low
791	other_breed	medium	4	1	0	2	24	2	1	2	3	2	2	NA	low	moderate	moderate	moderate	low	low	low	low	low	low	low	high	low	low	low	-0.177574	moderate	0.0900873	moderate	low	low	low	low	low	low	low	low
792	belgian_shepherd_malinois	large	0.7	2	0	4	22	3	2	2	2	2	3	NA	low	low	low	low	moderate	low	moderate	unc	high	unc	high	unc	unc	low	unc	0.226528	moderate	-0.710434	moderate	low	low	low	low	low	low	low	low
793	other_breed	medium	11.7	2	0	3	29	2	2	2	4	0	0	1.46609	low	low	low	low	low	low	low	high	high	high	high	low	low	low	low	-0.0745793	moderate	0.584427	high	low	low	high	low	low	low	low	high
794	miniature_poodle	small	5	2	1	2	19	2	2	2	1	1	3	0.590807	low	low	low	low	unc	low	unc	low	low	low	low	high	low	low	low	-1.53523	low	-0.782917	low	low	low	low	low	low	low	moderate	moderate
795	other_breed	large	2	1	1	2	18	1	2	2	1	2	1	NA	low	low	low	low	low	low	low	low	low	low	low	moderate	low	low	low	1.55275	high	0.850285	high	low	low	low	low	low	low	low	low
796	medium_size_spitz	small	7	1	0	3	23	3	2	2	2	1	3	2.4864	low	moderate	low	moderate	low	low	low	low	unc	unc	unc	low	moderate	moderate	moderate	-1.13936	low	-1.08346	low	low	low	low	low	low	moderate	low	moderate
797	medium_size_spitz	small	2	1	0	3	27	2	2	2	2	1	3	2.51089	low	low	moderate	moderate	low	high	high	low	high	low	high	high	moderate	moderate	moderate	0.729584	high	1.91941	high	low	low	low	low	low	high	low	high
798	medium_size_spitz	small	3	1	0	4	22	2	2	2	3	2	1	NA	low	low	low	low	low	low	low	low	moderate	low	moderate	moderate	low	unc	unc	0.220473	moderate	-0.81347	low	low	low	moderate	low	low	low	moderate	moderate
799	medium_size_spitz	small	5	1	1	3	5	2	2	2	2	0	0	-0.779155	low	low	low	low	low	moderate	moderate	low	high	unc	high	unc	low	unc	unc	-0.206332	moderate	-0.81831	low	low	low	low	low	low	low	low	low
800	portuguese_water_dog	large	7	1	1	2	27	3	2	2	1	1	3	NA	low	low	low	low	low	low	low	low	low	high	high	moderate	high	moderate	high	-1.28105	low	-1.01696	low	low	low	low	low	low	moderate	high	high
801	medium_size_spitz	small	1	2	0	2	18	2	1	1	3	2	1	NA	moderate	high	low	high	low	low	low	low	high	unc	high	moderate	moderate	moderate	moderate	-0.385155	moderate	-0.840524	low	low	low	moderate	low	low	low	low	moderate
802	medium_size_spitz	small	1	1	1	3	25	3	1	2	3	0	2	-0.985499	low	low	low	low	low	low	low	low	low	unc	unc	unc	low	unc	unc	-0.335849	moderate	0.0055356	moderate	low	low	low	low	low	low	low	low
803	whippet	medium	3.8	1	0	3	24	2	2	2	2	2	1	-1.54204	low	moderate	low	moderate	low	low	low	low	low	unc	unc	unc	low	unc	unc	0.26041	moderate	-0.396552	moderate	low	low	low	low	low	low	low	low
804	medium_size_spitz	small	4.1	1	1	1	26	5	2	2	3	1	2	1.31987	moderate	low	low	moderate	high	high	high	high	moderate	unc	high	moderate	moderate	moderate	moderate	-1.46593	low	-1.14221	low	low	low	low	low	low	low	low	low
805	medium_size_spitz	small	3	2	0	3	22	2	2	1	2	0	3	-1.57227	moderate	low	low	moderate	low	moderate	moderate	low	low	low	low	low	low	unc	unc	-0.986609	low	0.0149317	moderate	low	moderate	low	low	low	low	moderate	moderate
806	medium_size_spitz	small	1.8	2	0	4	22	2	2	2	2	0	3	-1.57227	low	low	low	low	low	low	low	low	moderate	low	moderate	moderate	low	unc	unc	-1.13625	low	-0.682119	moderate	low	low	low	low	low	low	low	low
807	chinese_crested_dog	small	3	1	1	3	22	2	2	2	2	1	3	-0.960502	low	moderate	low	moderate	low	low	low	low	low	low	low	moderate	low	low	low		unc		unc	low	low	low	low	low	low	low	low
808	mixed_breed	NA	10	1	1	3	9	2	2	1	2	1	3	-0.960502	low	moderate	moderate	moderate	low	low	low	high	high	high	high	low	low	low	low	-0.43819	moderate	-0.725182	moderate	unc	unc	unc	unc	unc	unc	unc	unc
809	german_shepherd	large	1.3	2	0	2	24	2	2	2	4	NA	0	-0.83774	low	low	low	low	low	low	low	low	low	unc	unc	unc	unc	low	unc	1.86752	high	3.12387	high	high	low	low	high	low	moderate	moderate	high
810	german_shepherd	large	4	2	0	1	23	2	2	1	2	NA	2	NA	low	low	low	low	low	low	low	high	low	low	high	moderate	moderate	moderate	moderate	-0.716222	moderate	-0.286689	moderate	low	high	moderate	moderate	low	low	low	high
811	medium_poodle	medium	10	1	1	3	19	1	2	2	1	1	0	-0.201433	low	low	low	low	low	high	high	low	low	low	low	low	low	unc	unc	-1.19122	low	0.186016	moderate	low	low	low	low	low	low	low	low
812	finnish_lapponian_dog	medium	7	1	0	2	20	2	2	1	2	2	2	-0.361216	low	low	low	low	low	moderate	moderate	moderate	high	high	high	moderate	low	low	low	-0.448145	moderate	-0.269197	moderate	moderate	low	low	low	low	low	low	moderate
813	australian_kelpie	medium	3.2	1	0	2	22	2	2	2	2	2	3	NA	low	low	low	low	low	low	low	low	low	low	low	low	unc	low	unc	-1.28105	low	-1.01696	low	low	low	low	low	low	low	low	low
814	havanese	small	10.7	2	1	2	24	2	2	2	1	NA	3	NA	low	low	low	low	low	low	low	low	low	low	low	unc	unc	low	unc	-0.495671	moderate	0.0366589	moderate	low	low	low	low	low	low	low	low
815	american_akita	large	5.5	1	1	2	24	2	1	2	4	2	3	1.40498	high	low	low	high	moderate	low	moderate	high	high	low	high	moderate	low	unc	unc	0.324895	moderate	-0.0882036	moderate	low	low	low	low	low	low	low	low
816	other_breed	large	3.4	1	0	3	NA	1	2	2	1	1	3	-1.8983	low	low	low	low	moderate	low	moderate	low	low	low	low	unc	low	low	low	1.43039	high	-0.513452	moderate	low	low	low	low	low	low	low	low
817	medium_poodle	medium	3.7	1	0	3	19	2	2	1	3	1	2	-1.0188	moderate	low	low	moderate	low	low	low	moderate	high	low	high	high	low	low	low	-0.529954	moderate	-1.17537	low	low	low	low	low	low	low	low	low
818	east_siberian_laika	large	5	2	0	4	22	5	1	1	3	1	2	NA	low	low	low	low	low	low	low	unc	unc	unc	unc	unc	moderate	moderate	moderate	0.458161	moderate	1.57448	high	low	moderate	low	low	low	moderate	moderate	moderate
819	labrador_retriever	large	4.5	2	0	2	29	1	2	2	3	2	2	0.592646	low	moderate	low	moderate	low	low	low	low	high	unc	high	moderate	moderate	moderate	moderate	-0.106534	moderate	-0.537986	moderate	low	low	low	low	low	low	low	low
820	mixed_breed	NA	3.7	2	1	4	25	2	1	1	3	2	1	2.5568	low	high	low	high	low	low	low	low	low	low	low	unc	low	unc	unc	-0.159623	moderate	-0.791981	low	low	low	low	low	low	low	low	low
821	belgian_shepherd_tervueren	large	1.5	2	0	2	17	2	1	2	2	2	2	NA	low	low	low	low	low	low	low	low	low	low	low	unc	unc	low	unc	-1.26375	low	0.212924	moderate	low	low	moderate	low	low	low	moderate	moderate
822	smooth_dachshund	small	2.5	2	0	NA	24	1	2	2	2	1	2	NA	moderate	high	low	high	low	low	low	low	low	low	low	moderate	low	low	low	0.140124	moderate	0.0202845	moderate	low	low	low	low	low	low	low	low
823	labrador_retriever	large	9	2	1	4	20	2	1	1	2	0	2	NA	low	moderate	low	moderate	low	low	low	low	low	low	low	high	unc	low	unc	-0.794852	low	-0.887954	low	low	low	moderate	low	low	low	moderate	moderate
824	medium_size_spitz	small	3	2	0	3	18	3	1	1	1	0	0	NA	moderate	high	low	high	low	high	high	low	low	unc	unc	unc	low	low	low	-0.649511	moderate	0.121697	moderate	moderate	low	low	low	low	low	moderate	moderate
825	nova_scotia_duck_tolling_retriever	medium	0.5	2	0	1	18	2	1	2	3	2	2	NA	high	moderate	low	high	low	low	low	unc	unc	low	unc	unc	low	low	low	0.289445	moderate	-0.751678	low	low	low	low	low	low	low	moderate	moderate
826	medium_size_spitz	small	0.6	2	0	4	19	2	1	2	2	NA	1	NA	low	low	low	low	low	moderate	moderate	unc	high	high	high	high	unc	unc	unc	1.06387	high	-0.149993	moderate	moderate	low	moderate	low	moderate	moderate	high	high
827	other_breed	large	5	1	0	4	18	2	1	1	2	2	3	1.61916	low	low	low	low	low	low	low	moderate	high	moderate	high	moderate	moderate	moderate	moderate	0.309432	moderate	1.65628	high	low	low	moderate	low	low	low	moderate	moderate
828	other_breed	large	4.5	1	0	3	27	2	2	2	4	0	1	-2.01331	low	low	low	low	low	low	low	low	low	low	low	high	low	low	low	0.232781	moderate	-0.322021	moderate	low	low	moderate	low	low	low	low	moderate
829	other_breed	large	3.5	1	0	4	24	2	2	2	4	0	1	-2.01331	high	low	high	high	low	low	low	low	low	low	low	moderate	low	low	low	0.509589	moderate	-0.0989246	moderate	low	low	low	low	low	low	low	low
830	other_breed	large	2.5	2	1	4	NA	2	2	2	4	0	1	-2.01331	high	low	high	high	low	low	low	high	high	high	high	unc	low	low	low	-0.766094	low	0.0204436	moderate	low	low	low	low	low	low	low	low
831	other_breed	large	0.5	1	0	4	19	2	2	2	4	1	1	-2.01331	low	low	low	low	high	low	high	low	low	low	low	moderate	unc	unc	unc	-1.09943	low	-0.66654	moderate	low	low	low	low	low	low	low	low
832	cocker_spaniel	medium	1.6	2	0	2	23	3	2	2	4	2	0	NA	moderate	high	high	high	low	low	low	low	low	unc	unc	low	low	low	low	1.12308	high	1.94744	high	low	low	low	moderate	high	low	high	high
833	nova_scotia_duck_tolling_retriever	medium	14	1	1	2	22	1	2	1	1	2	2	NA	low	low	low	low	low	low	low	low	low	low	low	unc	low	low	low	-0.775806	low	-0.309481	moderate	low	low	low	low	low	low	low	low
834	hovawart	large	12	1	1	NA	20	1	2	2	1	2	2	NA	high	high	moderate	high	low	low	low	low	low	low	low	moderate	moderate	moderate	moderate	0.705939	high	-0.044203	moderate	low	low	moderate	low	low	low	low	moderate
835	australian_shepherd	large	1.5	1	0	4	23	1	2	2	2	2	2	NA	low	moderate	low	moderate	low	low	low	low	low	low	low	unc	low	low	low	-0.998488	low	0.367973	moderate	low	low	low	low	low	low	low	low
836	lagotto_romagnolo	medium	5	2	NA	2	26	4	2	2	3	2	1	-1.54442	low	low	low	low	low	low	low	low	low	low	low	moderate	unc	unc	unc	-0.716409	moderate	-0.492115	moderate	low	low	low	low	low	moderate	low	moderate
837	lapponian_herder	medium	1.7	2	0	NA	20	1	2	2	3	2	2	1.74331	moderate	low	low	moderate	moderate	low	moderate	low	high	unc	high	low	high	moderate	high	-0.431293	moderate	-0.42078	moderate	low	low	low	low	low	low	unc	unc
838	finnish_lapponian_dog	medium	3.5	1	0	NA	27	4	2	2	2	2	3	1.77231	moderate	high	low	high	low	low	low	low	low	unc	unc	moderate	low	unc	unc	0.999516	high	2.19963	high	low	low	low	low	low	low	low	low
839	finnish_lapponian_dog	medium	4	2	1	3	19	2	1	1	2	2	2	0.453102	low	low	low	low	low	low	low	low	low	low	low	moderate	low	low	low	0.451081	moderate	1.07076	high	low	low	low	low	low	low	low	low
840	lapponian_herder	medium	12	1	1	4	21	2	2	2	3	0	0	2.14781	low	low	low	low	low	low	low	high	moderate	low	high	moderate	moderate	moderate	moderate	-1.35035	low	-0.657668	moderate	low	low	low	low	low	low	low	low
841	medium_poodle	medium	2.3	1	0	3	23	2	1	1	2	0	0	NA	low	low	low	low	low	low	low	unc	low	low	unc	moderate	moderate	moderate	moderate	0.757731	high	0.577237	high	low	low	low	low	low	low	low	low
842	german_shepherd	large	2	2	0	4	18	2	2	2	3	2	2	-1.96428	low	moderate	low	moderate	low	low	low	low	low	low	low	moderate	unc	unc	unc	-0.0566866	moderate	-0.12126	moderate	low	low	low	low	low	low	low	low
843	german_shepherd	large	5	2	0	4	15	2	2	2	3	2	2	-1.96428	high	moderate	high	high	high	low	high	moderate	moderate	moderate	moderate	unc	unc	unc	unc	1.55037	high	1.32918	high	low	low	moderate	low	low	low	moderate	moderate
844	finnish_lapponian_dog	medium	1.7	2	0	2	22	2	2	2	2	1	1	-0.0928679	moderate	moderate	low	moderate	unc	low	unc	low	low	low	low	unc	low	low	low	-0.936926	low	0.480407	moderate	low	low	moderate	low	low	moderate	low	moderate
845	wirehaired_miniature_dachshund	small	0.3	1	0	NA	26	2	1	1	2	NA	2	NA	low	low	low	low	low	low	low	unc	unc	unc	unc	unc	unc	unc	unc	0.346058	moderate	-0.478918	moderate	moderate	high	low	low	low	low	low	high
846	wheaten_terrier	medium	5	1	0	2	23	4	2	2	2	1	2	-0.0163589	low	low	low	low	low	low	low	low	high	moderate	high	low	low	low	low	-0.0338698	moderate	-1.03561	low	low	low	low	low	low	low	low	low
847	golden_retriever	large	3	2	0	NA	23	5	2	2	2	2	0	2.56034	low	low	low	low	low	low	low	low	low	low	low	moderate	low	low	low		unc		unc	low	low	low	low	low	low	low	low
848	nova_scotia_duck_tolling_retriever	medium	2.6	2	0	4	22	4	1	2	3	1	0	NA	high	low	low	high	low	low	low	low	moderate	moderate	moderate	low	low	low	low	-1.07162	low	-0.268281	moderate	low	low	low	low	low	low	low	low
849	spanish_water_dog	medium	5.5	2	0	2	18	5	2	2	2	NA	1	-0.944585	moderate	low	low	moderate	low	low	low	low	low	unc	unc	moderate	low	unc	unc	-0.65024	moderate	-0.758534	low	low	low	low	low	low	low	moderate	moderate
850	golden_retriever	large	6	2	0	3	16	2	2	2	3	2	0	1.5963	low	low	low	low	low	low	low	low	low	low	low	low	low	low	low	-1.35328	low	-0.853582	low	low	low	low	low	low	low	low	low
851	labrador_retriever	large	0.9	2	0	2	23	2	2	2	3	2	1	-0.655533	moderate	low	low	moderate	low	low	low	low	low	low	low	unc	low	low	low	-0.758703	moderate	-0.680902	moderate	low	low	low	low	low	low	low	low
852	other_breed	large	3	1	0	2	18	1	2	2	3	2	2	-1.75021	low	low	low	low	low	low	low	low	low	unc	unc	unc	unc	unc	unc	-0.113138	moderate	-0.23693	moderate	low	low	moderate	low	low	moderate	low	moderate
853	labrador_retriever	large	4.5	2	0	NA	NA	2	1	2	3	2	2	1.28497	low	low	low	low	low	low	low	low	low	moderate	moderate	moderate	low	low	low	-1.25496	low	-1.07379	low	low	low	low	low	low	low	low	low
854	nova_scotia_duck_tolling_retriever	medium	6.5	2	0	2	20	2	2	2	3	2	2	-0.378712	low	low	low	low	low	low	low	high	high	high	high	unc	low	low	low	0.048065	moderate	-0.290181	moderate	low	moderate	low	low	low	low	low	moderate
855	labrador_retriever	large	4.7	2	0	2	20	1	2	2	3	2	3	-1.94067	low	low	low	low	low	low	low	low	low	high	high	unc	low	low	low	0.0512035	moderate	1.20435	high	low	low	high	low	low	low	moderate	high
856	other_breed	large	0.8	2	0	2	22	2	1	1	3	2	1	NA	low	moderate	low	moderate	low	moderate	moderate	low	low	high	high	moderate	unc	low	unc	1.44788	high	0.915753	high	moderate	low	moderate	low	low	moderate	moderate	moderate
857	nova_scotia_duck_tolling_retriever	medium	3	2	0	NA	21	2	2	2	3	2	2	-0.378712	low	low	low	low	low	low	low	low	low	low	low	low	unc	unc	unc	0.33605	moderate	-0.328923	moderate	low	low	low	low	low	low	low	low
858	labrador_retriever	large	1.3	1	0	3	21	4	1	2	2	2	2	NA	low	low	low	low	low	low	low	low	low	low	low	unc	low	unc	unc	-1.5321	low	-0.875795	low	low	low	unc	low	low	low	low	unc
859	nova_scotia_duck_tolling_retriever	medium	1	2	0	NA	22	2	2	2	3	2	2	-0.378712	low	low	low	low	low	moderate	moderate	low	unc	unc	unc	unc	low	low	low	0.339182	moderate	-0.421801	moderate	low	low	low	low	low	low	low	low
860	flat_coated_retriever	large	6	1	0	4	29	3	2	1	3	2	2	-1.50068	low	low	low	low	low	low	low	low	low	low	low	moderate	moderate	moderate	moderate	-0.555126	moderate	0.0888708	moderate	low	low	low	low	low	low	low	low
861	bearded_collie	large	7	1	0	NA	21	2	2	2	3	2	2	-1.97781	low	low	low	low	low	low	low	low	low	low	low	moderate	moderate	moderate	moderate	0.0979907	moderate	-0.806863	low	low	low	low	low	low	low	moderate	moderate
862	lapponian_herder	medium	6	2	1	2	22	1	2	2	2	2	3	-1.58317	high	moderate	high	high	low	low	low	moderate	unc	low	moderate	high	low	low	low	1.02667	high	-0.269619	moderate	low	low	low	low	low	low	high	high
863	labrador_retriever	large	2.1	1	0	1	21	2	2	2	3	2	3	-1.94067	low	low	low	low	low	low	low	low	low	moderate	moderate	unc	moderate	moderate	moderate	-1.27483	low	-0.457743	moderate	low	low	low	low	low	moderate	moderate	moderate
864	flat_coated_retriever	large	2	2	0	3	13	1	2	2	3	2	0	0.0668626	low	low	moderate	moderate	low	low	low	high	high	low	high	high	low	low	low	-0.731894	moderate	1.74659	high	low	low	moderate	low	low	low	low	moderate
865	finnish_lapponian_dog	medium	2.5	1	0	3	23	2	1	1	2	0	1	0.62596	moderate	low	moderate	moderate	low	low	low	low	low	low	low	moderate	unc	unc	unc	-0.687858	moderate	0.249596	moderate	low	low	high	low	low	low	low	high
866	nova_scotia_duck_tolling_retriever	medium	4.5	2	0	1	20	2	2	1	3	0	1	-1.71263	low	moderate	low	moderate	low	low	low	high	high	high	high	low	low	low	low		unc		unc	low	low	low	low	low	low	low	low
867	border_collie	large	3	1	0	4	23	3	2	2	3	2	2	NA	low	low	low	low	low	low	low	low	low	low	low	low	low	low	low	-1.5321	low	-0.875795	low	low	low	low	low	low	low	low	low
868	shiba	medium	2.9	1	NA	3	19	2	2	2	2	1	0	0.980921	high	low	high	high	moderate	moderate	moderate	low	low	low	low	moderate	moderate	moderate	moderate	1.33967	high	-0.207919	moderate	low	low	low	low	low	low	moderate	moderate
869	labrador_retriever	large	3.5	1	0	NA	21	2	2	2	3	2	3	-1.8469	moderate	low	low	moderate	low	low	low	low	moderate	low	moderate	low	low	unc	unc	-1.09943	low	-0.66654	moderate	low	low	low	low	low	low	low	low
870	great_dane	large	6.9	2	0	3	19	3	2	1	2	0	3	NA	low	high	unc	high	low	low	low	low	low	low	low	moderate	unc	unc	unc	-0.639334	moderate	-0.606477	moderate	low	moderate	low	low	low	low	moderate	moderate
871	nova_scotia_duck_tolling_retriever	medium	13	2	1	NA	17	2	2	2	1	0	0	NA	low	low	low	low	low	low	low	low	low	low	low	high	low	unc	unc	-0.635812	moderate	0.77296	high	low	low	low	low	low	low	moderate	moderate
872	great_dane	large	3	2	NA	3	21	5	2	2	1	1	2	NA	high	high	moderate	high	low	low	low	low	low	low	low	high	moderate	moderate	moderate	-0.807267	low	-1.2305	low	low	low	low	low	low	low	low	low
873	finnish_lapponian_dog	medium	0.9	1	0	2	22	4	1	2	3	2	0	NA	low	low	moderate	moderate	low	moderate	moderate	low	low	low	low	unc	moderate	moderate	moderate	-0.757108	moderate	-0.0935233	moderate	low	low	low	low	low	low	low	low
874	great_dane	large	1.9	2	0	2	20	2	2	2	3	1	3	-1.86993	low	low	low	low	low	moderate	moderate	low	low	low	low	unc	low	low	low	0.480978	moderate	0.660131	high	low	low	low	low	low	low	high	high
875	other_breed	large	4	1	0	3	17	2	1	2	2	2	3	0.373624	low	low	low	low	low	low	low	low	low	low	low	low	low	low	low	-0.311007	moderate	-0.837617	low	low	low	moderate	low	low	moderate	low	moderate
876	wheaten_terrier	medium	9	2	0	NA	24	5	2	2	1	1	0	-1.37272	low	moderate	low	moderate	low	low	low	unc	unc	unc	unc	moderate	low	unc	unc	1.18887	high	0.8042	high	unc	low	low	low	low	low	low	unc
877	great_dane	large	2.4	2	0	2	23	3	1	2	1	0	2	2.01901	low	moderate	low	moderate	low	low	low	low	low	unc	unc	moderate	low	low	low	0.604605	high	0.126088	moderate	low	low	low	low	low	low	low	low
878	hovawart	large	0.4	1	0	2	18	2	1	1	4	0	0	-1.59846	low	low	low	low	low	moderate	moderate	unc	low	unc	unc	moderate	unc	low	unc	0.115611	moderate	-0.731398	moderate	low	low	low	low	low	low	moderate	moderate
879	shetland_sheepdog	medium	3	2	1	4	14	2	2	2	3	2	2	-0.298485	high	high	low	high	low	low	low	high	high	high	high	high	unc	low	unc	-0.177297	moderate	-1.17344	low	low	low	low	low	low	low	high	high
880	shetland_sheepdog	medium	2	1	1	4	13	2	2	2	3	2	2	-0.298485	low	low	low	low	low	high	high	high	high	unc	high	high	moderate	moderate	moderate	-0.587323	moderate	-0.799778	low	low	low	low	low	low	low	low	low
881	pomeranian	small	6	1	0	NA	20	2	2	1	2	NA	3	-0.667671	moderate	moderate	high	high	low	low	low	high	high	high	high	high	low	low	low	-0.844589	low	-1.21783	low	low	low	moderate	low	low	low	low	moderate
882	great_dane	large	3	2	0	NA	14	2	2	2	2	1	3	NA	high	low	high	high	low	low	low	low	low	unc	unc	unc	moderate	moderate	moderate	0.110929	moderate	-0.700762	moderate	low	low	low	low	low	low	low	low
883	danish-swedish_farmdog	small	5	1	0	3	19	5	2	2	3	0	0	0.919506	low	moderate	low	moderate	low	low	low	low	low	low	low	moderate	low	unc	unc	1.60185	high	1.83493	high	moderate	moderate	low	low	low	low	high	high
884	flat_coated_retriever	large	9.6	1	0	2	22	2	2	2	2	1	1	-0.543658	low	low	low	low	low	low	low	low	low	high	high	low	low	low	low	-0.825183	low	-0.0305971	moderate	low	low	low	low	low	low	low	low
885	newfoundland	large	3.3	2	0	3	21	2	1	1	3	1	0	2.72691	moderate	moderate	moderate	moderate	low	low	low	low	low	low	low	low	low	low	low	2.33067	high	2.13527	high	high	low	high	low	low	low	moderate	high
886	bichon_frise	small	7.5	2	0	3	25	3	1	2	2	NA	2	NA	low	low	low	low	low	low	low	high	low	low	high	moderate	low	low	low	-0.954486	low	-0.958209	low	low	low	low	low	low	low	high	high
887	other_breed	small	6	2	1	NA	22	5	2	2	1	1	0	-1.29769	low	high	low	high	low	low	low	moderate	low	unc	moderate	moderate	low	low	low	0.590975	high	1.05059	high	low	low	low	low	low	low	moderate	moderate
888	nova_scotia_duck_tolling_retriever	medium	2	1	0	2	26	1	2	2	4	2	0	0.919506	low	low	low	low	low	low	low	low	low	high	high	moderate	low	unc	unc	-0.647108	moderate	-0.851412	low	moderate	low	low	low	low	low	low	moderate
889	pomeranian	small	1	1	0	4	22	2	2	2	2	1	3	-0.667671	low	low	low	low	low	low	low	low	unc	unc	unc	moderate	moderate	moderate	moderate	0.684773	high	0.709646	high	low	low	low	low	low	low	low	low
890	great_dane	large	2.2	1	0	2	26	1	2	1	2	0	3	-0.5476	unc	low	low	unc	low	low	low	low	low	low	low	unc	unc	unc	unc	-1.09238	low	-1.30184	low	low	low	low	low	low	moderate	moderate	moderate
891	great_dane	large	4.5	2	1	4	NA	4	2	2	2	NA	1	NA	low	high	moderate	high	low	low	low	low	low	unc	unc	moderate	low	unc	unc	1.48418	high	0.283253	moderate	low	low	low	low	low	low	low	low
892	great_dane	large	0.4	1	0	3	5	4	2	2	2	1	1	NA	high	low	low	high	low	low	low	unc	unc	unc	unc	unc	moderate	moderate	moderate	1.6413	high	-0.131028	moderate	moderate	low	low	low	low	low	low	moderate
893	great_dane	large	8.3	2	1	4	29	1	1	2	2	NA	3	0.843243	low	low	low	low	low	low	low	low	high	low	high	moderate	low	low	low	0.157062	moderate	-0.743976	moderate	low	low	low	low	low	low	low	low
894	other_breed	large	7	2	1	2	24	2	2	1	2	1	2	NA	low	moderate	low	moderate	moderate	low	moderate	low	low	low	low	high	low	low	low	-0.580939	moderate	-1.11783	low	low	low	moderate	low	low	low	low	moderate
895	medium_size_spitz	small	5	1	0	3	23	2	2	2	3	2	0	-0.298124	low	low	low	low	low	low	low	low	high	low	high	unc	low	low	low	-1.46593	low	-1.14221	low	low	low	low	low	low	low	low	low
896	miniature_pinscher	small	9.4	2	0	4	28	2	2	2	3	2	2	-0.496556	low	low	low	low	unc	low	unc	low	low	low	low	low	low	low	low	-0.323486	moderate	-0.494352	moderate	low	low	low	low	low	low	low	low
897	nova_scotia_duck_tolling_retriever	medium	5	1	0	2	19	2	1	1	2	1	3	NA	low	moderate	low	moderate	low	moderate	moderate	low	low	low	low	unc	low	unc	unc	0.140124	moderate	0.0202845	moderate	low	low	low	low	low	low	moderate	moderate
898	labrador_retriever	large	3	2	0	3	21	3	2	2	1	2	2	-1.77651	moderate	low	low	moderate	low	low	low	low	low	high	high	moderate	low	low	low	-0.899308	low	-0.527722	moderate	low	low	low	low	low	low	low	low
899	flat_coated_retriever	large	4	2	1	3	25	4	2	2	2	NA	2	0.157153	high	low	high	high	low	low	low	moderate	high	unc	high	low	unc	unc	unc	0.246119	moderate	3.57356	high	low	low	high	low	low	moderate	moderate	high
900	labrador_retriever	large	5.8	2	1	3	26	1	1	1	2	1	3	1.15036	low	low	low	low	low	low	low	low	low	low	low	low	unc	low	unc	-0.918497	low	-0.479681	moderate	low	low	low	low	low	low	low	low
901	labrador_retriever	large	2	2	1	1	22	1	2	2	2	2	3	-0.899624	high	low	low	high	low	low	low	low	low	low	low	moderate	low	unc	unc	-1.29204	low	-0.320059	moderate	low	low	low	low	low	low	low	low
902	great_dane	large	8.2	1	0	NA	23	2	1	2	2	0	3	-1.99507	low	low	low	low	low	low	low	low	low	low	low	high	low	low	low	-1.041	low	-0.461228	moderate	low	low	low	low	low	low	moderate	moderate
903	great_dane	large	0.3	2	0	3	24	4	2	2	4	2	0	-1.42389	moderate	low	moderate	moderate	low	low	low	unc	unc	unc	unc	low	unc	low	unc	1.57429	high	-0.372779	moderate	high	low	low	low	moderate	low	moderate	high
904	labrador_retriever	large	4	1	0	3	21	2	2	2	4	2	2	-1.30273	low	low	low	low	low	low	low	low	low	high	high	moderate	low	low	low	-1.10256	low	-0.573663	moderate	low	low	low	low	low	low	low	low
905	great_dane	large	2.5	1	0	NA	11	2	2	2	3	1	3	-2.09361	moderate	low	low	moderate	low	moderate	moderate	low	low	low	low	high	unc	unc	unc	-0.103171	moderate	-0.676311	moderate	low	low	low	low	low	low	low	low
906	labrador_retriever	large	1.4	2	0	2	23	2	1	1	3	NA	0	-0.586088	moderate	low	low	moderate	low	low	low	low	low	moderate	moderate	moderate	unc	low	unc		unc		unc	low	low	low	low	low	low	low	low
907	nova_scotia_duck_tolling_retriever	medium	3.9	2	0	2	26	1	1	2	3	2	0	1.98557	low	low	low	low	low	low	low	low	low	low	low	low	low	low	low	-0.495542	moderate	0.111663	moderate	low	low	low	low	low	low	low	low
908	labrador_retriever	large	8	2	1	NA	NA	1	2	2	2	2	1	NA	high	high	moderate	high	low	low	low	low	low	high	high	unc	moderate	moderate	moderate	-1.00996	low	1.85491	high	low	low	low	high	low	low	moderate	high
909	schnauzer	medium	11	1	1	NA	NA	1	2	2	2	2	1	NA	low	low	moderate	moderate	low	moderate	moderate	low	low	low	low	moderate	low	moderate	moderate	1.54304	high	-0.22482	moderate	unc	unc	moderate	low	low	moderate	moderate	moderate
910	great_dane	large	8.4	2	0	4	NA	2	2	2	2	NA	0	-1.80671	high	high	high	high	low	low	low	high	low	low	high	unc	unc	low	unc	0.718143	high	-0.650911	moderate	low	low	moderate	low	moderate	low	low	moderate
911	other_breed	large	2	1	0	3	30	2	2	2	3	1	2	-1.12053	moderate	moderate	low	moderate	low	low	low	high	high	unc	high	moderate	high	moderate	high	0.380374	moderate	0.133735	moderate	low	low	low	low	low	low	low	low
912	other_breed	medium	4.2	1	1	NA	8	1	1	2	3	1	1	0.802278	high	low	high	high	high	low	high	low	high	high	high	high	high	moderate	high	0.8735	high	-0.547057	moderate	low	low	high	low	low	low	low	high
913	nova_scotia_duck_tolling_retriever	medium	5.3	2	0	NA	17	1	2	2	2	2	0	-0.898167	low	low	low	low	low	low	low	low	low	low	low	low	unc	unc	unc	-0.0711911	moderate	-1.02294	low	low	low	low	unc	unc	low	unc	unc
914	mixed_breed	NA	3.6	2	1	NA	NA	2	1	2	2	2	0	-2.0168	low	moderate	moderate	moderate	low	low	low	low	low	low	low	unc	moderate	moderate	moderate	1.60882	high	0.851412	high	low	low	low	low	low	low	unc	unc
915	labrador_retriever	large	2	2	0	3	24	2	2	2	3	2	1	0.984237	high	high	high	high	low	low	low	low	low	high	high	high	moderate	moderate	moderate	-0.386912	moderate	0.264326	moderate	low	low	low	low	low	low	moderate	moderate
916	medium_size_spitz	small	2.3	1	1	NA	19	3	2	2	4	1	1	0.597416	moderate	low	low	moderate	low	low	low	low	low	unc	unc	moderate	unc	unc	unc	-0.965425	low	0.581132	high	low	moderate	high	high	moderate	high	low	high
917	labrador_retriever	large	0.9	1	0	3	16	3	1	2	2	2	2	1.87238	high	low	low	high	low	low	low	low	low	unc	unc	low	moderate	moderate	moderate	-1.46593	low	-1.14221	low	low	low	low	low	low	moderate	low	moderate
918	german_shepherd	large	2.5	2	1	NA	25	2	1	1	3	1	3	-0.417339	low	moderate	high	high	low	low	low	low	low	high	high	high	high	moderate	high	-0.151023	moderate	-0.71165	moderate	low	low	low	low	low	low	high	high
919	other_breed	large	8	2	1	NA	NA	2	1	2	2	NA	1	2.84079	low	low	high	high	low	high	high	low	low	unc	unc	high	low	low	low	0.442178	moderate	-0.672642	moderate	moderate	low	low	low	moderate	low	high	high
920	border_collie	large	4	2	0	3	23	5	2	2	3	2	0	-1.99413	low	low	low	low	low	low	low	low	low	low	low	high	low	low	low	-0.629377	moderate	-0.247508	moderate	low	low	low	low	low	low	low	low
921	great_dane	large	8.5	1	0	3	22	2	2	2	4	1	1	-1.71821	low	low	low	low	low	low	low	low	low	low	low	high	low	low	low	-0.22049	moderate	-0.745193	moderate	low	low	low	low	moderate	moderate	moderate	moderate
922	labrador_retriever	large	3	2	0	2	27	2	2	1	3	2	1	0.984237	low	low	moderate	moderate	low	low	low	low	low	high	high	high	low	low	low	-1.20242	low	-0.4157	moderate	low	low	low	low	low	low	low	low
923	labrador_retriever	large	10	2	0	2	23	2	2	2	3	2	3	-1.37743	low	low	low	low	low	low	low	low	low	high	high	low	low	low	low	-1.46593	low	-1.14221	low	low	low	low	low	low	low	low	low
924	labrador_retriever	large	3	2	0	NA	17	2	2	2	3	2	3	-1.37743	low	low	low	low	low	low	low	low	low	high	high	unc	low	low	low	-1.59827	low	-0.609376	moderate	low	low	low	low	low	low	low	low
925	other_breed	small	1.5	2	0	2	19	2	2	2	3	2	3	-1.37743	low	low	low	low	low	low	low	low	low	low	low	low	low	low	low	-1.1656	low	-0.400121	moderate	low	low	low	low	low	low	unc	unc
926	border_collie	large	12	2	1	2	23	1	2	2	2	0	2	0.667784	low	low	low	low	low	low	low	high	high	high	high	moderate	low	low	low	-0.758433	moderate	0.92371	high	low	low	low	low	low	low	low	low
927	smooth_dachshund	small	6	1	0	4	13	2	2	1	2	2	1	-0.00373162	low	low	low	low	low	low	low	low	low	moderate	moderate	moderate	moderate	moderate	moderate		unc		unc	low	low	low	low	low	low	low	low
928	mixed_breed	NA	16	1	1	NA	NA	2	2	2	1	0	1	-1.90817	high	high	high	high	low	high	high	low	low	low	low	moderate	moderate	moderate	moderate		unc		unc	low	low	low	low	high	low	moderate	high
929	brittany	medium	5.5	2	0	2	16	2	2	2	2	NA	1	-1.83957	moderate	moderate	low	moderate	low	low	low	moderate	low	low	moderate	unc	moderate	moderate	moderate	-0.0169924	moderate	0.971011	high	low	low	low	low	low	low	low	low
930	labrador_retriever	large	6.2	2	0	4	14	1	1	1	2	1	2	-0.437162	low	low	high	high	low	low	low	moderate	moderate	high	high	low	moderate	moderate	moderate	-0.319571	moderate	0.828632	high	low	low	low	low	low	low	moderate	moderate
931	german_shepherd	large	3	2	0	1	21	5	2	2	2	NA	2	-1.94937	low	low	low	low	low	low	low	low	low	low	low	low	low	low	low	-0.546892	moderate	-0.411109	moderate	low	low	low	low	low	low	low	low
932	miniature_poodle	small	2	2	0	3	22	1	2	2	2	2	0	1.02825	low	low	low	low	low	low	low	low	high	low	high	moderate	moderate	moderate	moderate	-0.554848	moderate	-1.17465	low	low	moderate	low	low	low	low	low	moderate
933	nova_scotia_duck_tolling_retriever	medium	2.8	1	0	3	24	4	2	2	2	2	3	NA	low	low	low	low	low	low	low	low	low	high	high	moderate	unc	low	unc	-0.385155	moderate	-0.840524	low	low	low	low	low	low	low	low	low
934	other_breed	large	6.8	1	0	2	9	2	2	1	2	1	2	-2.10848	low	low	low	low	low	low	low	low	high	low	high	unc	low	low	low	-0.91455	low	-0.541291	moderate	low	low	low	low	low	low	low	low
935	other_breed	large	2.8	1	0	2	11	2	2	2	2	1	2	-2.10848	moderate	low	low	moderate	moderate	moderate	moderate	low	low	low	low	unc	moderate	moderate	moderate	-0.40107	moderate	0.337444	moderate	low	low	low	high	low	low	low	high
936	other_breed	small	5	1	0	4	14	1	2	2	2	0	1	-0.927118	low	moderate	low	moderate	low	low	low	high	high	unc	high	moderate	unc	unc	unc	-0.723414	moderate	-0.647616	moderate	low	low	low	low	low	low	low	low
937	smooth_dachshund	small	5.8	1	1	4	18	5	2	2	3	1	0	-0.848141	high	low	high	high	low	low	low	low	low	low	low	moderate	moderate	moderate	moderate	-0.946314	low	1.10396	high	low	low	low	low	moderate	low	high	high
938	smooth_dachshund	small	4.5	2	1	3	16	5	2	2	3	1	0	-0.848141	low	low	low	low	unc	low	unc	low	low	low	low	moderate	low	low	low	-0.659711	moderate	-1.09258	low	low	low	low	low	low	low	low	low
939	smooth_dachshund	small	6.8	1	1	2	17	5	2	2	2	0	0	-0.848141	low	high	high	high	low	low	low	high	high	low	high	high	low	low	low	1.5268	high	-0.475082	moderate	low	low	low	low	low	low	low	low
940	flat_coated_retriever	large	1.3	1	0	3	24	4	2	2	3	2	0	-1.96518	low	low	low	low	low	low	low	low	low	low	low	moderate	unc	low	unc	-0.994565	low	-0.748612	moderate	low	low	low	low	low	low	low	low
941	wheaten_terrier	medium	5	2	0	2	27	1	2	2	3	2	3	0.81906	low	low	low	low	low	low	low	low	low	low	low	low	unc	low	unc		unc		unc	low	low	low	low	low	moderate	low	moderate
942	other_breed	medium	2	2	0	4	23	2	2	2	2	1	1	-1.15909	moderate	moderate	low	moderate	moderate	moderate	moderate	low	low	low	low	unc	unc	low	unc	0.5768	moderate	0.390378	moderate	low	low	low	low	low	low	low	low
943	other_breed	large	1.7	1	0	4	18	5	1	2	3	2	0	-0.966638	low	high	low	high	low	low	low	low	low	low	low	high	low	unc	unc	-0.696538	moderate	-1.10816	low	low	low	low	low	low	moderate	moderate	moderate
944	other_breed	large	7	1	1	3	NA	2	2	2	2	1	1	-1.15909	high	high	low	high	low	high	high	low	low	low	low	unc	low	low	low	-1.35035	low	-0.657668	moderate	low	low	low	low	low	low	low	low
945	other_breed	large	5	2	0	3	19	1	2	2	3	2	1	1.37524	low	moderate	low	moderate	low	low	low	low	moderate	low	moderate	moderate	low	low	low	0.226528	moderate	-0.710434	moderate	low	low	low	low	low	low	low	low
946	other_breed	small	7	1	1	3	21	1	1	1	2	NA	2	NA	low	moderate	moderate	moderate	low	low	low	low	high	unc	high	high	low	unc	unc	2.08071	high	0.114982	moderate	moderate	moderate	high	low	moderate	low	low	high
947	mixed_breed	NA	3	2	1	3	15	3	2	2	2	1	1	NA	high	low	moderate	high	low	low	low	unc	moderate	unc	moderate	moderate	low	low	low	-0.877411	low	-1.07257	low	low	low	low	low	low	low	moderate	moderate
948	other_breed	large	5.5	1	0	4	20	2	2	2	4	0	0	2.3576	low	low	low	low	low	low	low	low	high	low	high	moderate	low	low	low	0.91404	high	-1.05247	low	low	low	moderate	low	low	low	moderate	moderate
949	other_breed	large	3	2	0	2	19	1	2	2	2	2	3	-1.58317	low	moderate	low	moderate	low	moderate	moderate	low	unc	low	unc	moderate	unc	low	unc	-0.784133	low	-0.941323	low	low	low	high	low	low	low	moderate	high
950	other_breed	large	2.8	2	0	3	28	2	2	1	2	1	2	NA	low	low	low	low	low	low	low	low	high	unc	high	high	low	low	low	-0.762707	low	-0.84174	low	low	low	low	low	low	low	moderate	moderate
951	coton_de_tulear	small	8	2	0	3	16	1	2	1	2	2	3	NA	moderate	low	moderate	moderate	low	low	low	unc	low	moderate	moderate	moderate	low	low	low	0.345949	moderate	0.206427	moderate	low	low	low	low	low	low	low	low
952	belgian_shepherd_malinois	large	6	2	1	NA	NA	1	2	2	2	2	3	-1.58317	high	low	low	high	high	low	high	low	high	unc	high	moderate	low	low	low	0.941077	high	-0.298622	moderate	low	low	high	low	low	low	high	high
953	golden_retriever	large	5	2	0	3	22	2	2	2	2	2	1	-1.82471	low	low	low	low	low	low	low	low	low	low	low	moderate	low	low	low	-0.504118	moderate	-0.462886	moderate	low	low	low	moderate	low	low	moderate	moderate
954	longhaired_miniature_dachshund	small	5.5	1	0	4	NA	2	2	1	3	1	0	NA	low	low	low	low	low	moderate	moderate	low	moderate	high	high	moderate	low	low	low	-0.0113374	moderate	0.604466	high	low	low	low	low	low	low	low	low
955	german_shepherd	large	0.8	1	0	2	24	2	1	1	3	2	1	1.46535	moderate	low	moderate	moderate	low	moderate	moderate	low	moderate	low	moderate	moderate	unc	moderate	moderate	-0.14186	moderate	-0.143928	moderate	low	moderate	moderate	low	moderate	low	high	high
956	smooth_collie	large	6.9	1	0	4	25	1	1	1	3	1	0	2.98652	low	low	low	low	low	low	low	low	low	low	low	moderate	low	low	low	-1.18082	low	-1.07088	low	low	low	low	low	low	moderate	low	moderate
957	shiba	medium	8	2	1	4	NA	1	1	1	2	1	3	NA	low	low	moderate	moderate	low	low	low	low	low	low	low	low	low	low	low	0.0835923	moderate	-1.0017	low	low	low	low	low	low	low	low	low
958	other_breed	small	1.5	2	0	4	15	1	2	2	3	1	0	NA	high	high	low	high	high	low	high	low	low	low	low	moderate	low	low	low	-0.19129	moderate	-0.400676	moderate	low	low	low	low	low	low	moderate	moderate
959	border_collie	large	4	1	0	3	19	2	2	2	3	2	1	NA	high	high	low	high	moderate	low	moderate	low	low	low	low	low	unc	unc	unc	0.868553	high	1.6225	high	low	moderate	low	low	low	low	low	moderate
960	rottweiler	large	2	1	0	1	16	1	2	2	2	2	2	NA	moderate	low	low	moderate	moderate	low	moderate	low	low	moderate	moderate	low	unc	low	unc	-0.69979	moderate	-0.882985	low	moderate	low	moderate	unc	low	low	moderate	moderate
961	standard_poodle	large	2	2	0	1	23	1	1	2	2	2	3	NA	high	high	low	high	low	low	low	low	low	unc	unc	moderate	unc	unc	unc	-0.451054	moderate	1.03051	high	moderate	low	low	low	low	low	moderate	moderate
962	wirehaired_dachshund	small	2.1	1	0	3	24	2	1	1	3	2	1	-2.00726	low	low	low	low	low	low	low	low	low	low	low	high	low	low	low		unc		unc	low	low	low	low	low	low	low	low
963	rough_collie	large	5	1	0	3	18	2	2	2	4	0	1	-2.04522	low	moderate	low	moderate	low	moderate	moderate	high	unc	high	high	moderate	low	low	low	-1.34722	low	-0.750546	low	low	low	low	low	low	low	low	low
964	miniature_spitz	small	4	2	0	3	20	2	2	2	2	2	2	-0.926417	low	high	low	high	low	low	low	moderate	high	unc	high	unc	low	low	low	0.918664	high	-1.08063	low	low	low	low	low	low	low	low	low
965	other_breed	large	9	2	1	3	22	2	2	2	2	0	2	NA	moderate	moderate	high	high	high	low	high	low	low	low	low	unc	low	unc	unc	-0.0187932	moderate	0.741879	high	low	low	low	low	low	low	low	low
966	standard_poodle	large	4	2	1	4	23	2	2	2	4	1	1	-1.08695	high	high	moderate	high	low	low	low	low	high	moderate	high	low	low	low	low	-0.13201	moderate	2.20141	high	low	low	low	low	low	low	low	low
967	other_breed	large	5	1	1	3	22	2	1	1	4	2	3	-1.12258	low	low	low	low	low	low	low	moderate	unc	high	high	moderate	low	low	low	-0.0538179	moderate	0.210253	moderate	low	low	moderate	low	low	low	low	moderate
968	mixed_breed	NA	10	1	0	4	NA	1	1	2	2	0	3	NA	high	moderate	high	high	low	low	low	high	high	high	high	moderate	low	unc	unc	-0.832008	low	-0.482444	moderate	low	low	low	low	low	low	low	low
969	portuguese_water_dog	large	4	1	1	3	16	2	1	2	2	2	1	-1.17497	low	low	low	low	low	high	high	moderate	low	low	moderate	moderate	unc	low	unc	-0.457821	moderate	0.402278	moderate	moderate	moderate	low	moderate	moderate	low	moderate	moderate
970	german_shepherd	large	3.2	1	1	4	21	1	2	2	3	2	3	-2.03009	low	high	high	high	low	low	low	high	low	low	high	unc	low	unc	unc	0.178606	moderate	1.47146	high	low	low	low	low	low	low	low	low
971	standard_poodle	large	7	2	0	3	23	1	2	1	3	2	1	NA	low	low	low	low	low	low	low	low	low	low	low	moderate	low	low	low	-1.28105	low	-1.01696	low	low	low	low	low	low	low	low	low
972	giant_schnauzer	large	3.8	2	1	1	24	1	1	2	2	2	0	-1.79942	low	low	low	low	low	low	low	high	moderate	high	high	moderate	low	low	low	0.521304	moderate	-0.844806	low	low	low	low	low	low	moderate	moderate	moderate
973	labrador_retriever	large	6	1	0	2	18	5	1	1	3	NA	2	NA	low	low	low	low	low	moderate	moderate	low	low	low	low	high	low	unc	unc	-0.851138	low	-0.610784	moderate	low	low	low	low	low	low	moderate	moderate
974	giant_schnauzer	large	2	2	0	3	22	1	1	1	1	NA	3	0.82255	low	low	low	low	low	low	low	low	low	low	low	moderate	unc	unc	unc	1.18837	high	1.57763	high	low	low	low	low	moderate	low	moderate	moderate
975	giant_schnauzer	large	1	1	0	4	13	3	2	2	3	2	0	-1.83008	moderate	low	moderate	moderate	moderate	low	moderate	low	low	unc	unc	moderate	moderate	moderate	moderate	-0.416	moderate	-0.222983	moderate	moderate	low	low	low	low	moderate	moderate	moderate
976	mixed_breed	NA	1	2	0	4	28	3	2	2	4	2	1	1.66853	low	low	low	low	moderate	low	moderate	low	low	low	low	low	moderate	moderate	moderate	-0.336089	moderate	-0.735522	moderate	low	low	low	low	low	low	low	low
977	other_breed	large	2.3	2	1	3	20	2	2	1	2	1	3	1.41141	low	moderate	high	high	low	low	low	low	low	high	high	high	unc	unc	unc	0.815318	high	0.963822	high	low	low	moderate	low	moderate	low	low	moderate
978	miniature_schnauzer	small	4	1	0	2	16	2	2	1	4	1	2	-1.80577	high	low	low	high	moderate	moderate	moderate	low	high	high	high	high	low	low	low	0.587473	high	-1.11122	low	low	low	low	low	low	low	low	low
979	labrador_retriever	large	3	2	0	1	28	2	1	1	3	2	3	-1.53071	low	low	low	low	low	low	low	moderate	low	high	high	high	low	low	low	-0.929187	low	0.00867655	moderate	low	low	low	low	low	low	moderate	moderate
980	english_springer_spaniel	large	2.6	1	0	2	17	2	2	2	2	0	0	0.349723	high	moderate	low	high	low	moderate	moderate	low	unc	unc	unc	moderate	low	low	low	-0.0378739	moderate	-1.19645	low	low	low	low	low	low	low	low	low
981	giant_schnauzer	large	7.2	2	1	2	8	2	2	2	2	2	3	-0.824474	low	low	low	low	moderate	low	moderate	high	high	high	high	high	low	unc	unc	-0.891592	low	-0.505235	moderate	low	low	moderate	low	low	low	moderate	moderate
982	portuguese_water_dog	large	4.5	2	1	1	23	2	1	1	2	2	2	0.743648	moderate	moderate	high	high	low	low	low	high	high	unc	high	moderate	moderate	moderate	moderate	0.232977	moderate	0.551734	high	moderate	low	moderate	moderate	low	low	low	moderate
983	labrador_retriever	large	11	2	1	NA	19	1	2	2	3	1	2	1.06017	low	low	low	low	low	low	low	low	low	low	low	unc	low	low	low	-0.4807	moderate	-1.17175	low	low	low	low	low	low	low	low	low
984	medium_size_spitz	small	2.5	2	0	4	28	1	2	1	4	1	2	1.84133	high	high	low	high	low	low	low	low	low	unc	unc	high	low	low	low	-0.828876	low	-0.575321	moderate	low	low	low	low	low	low	low	low
985	other_breed	large	7.7	1	1	4	8	1	2	2	4	2	0	NA	moderate	moderate	moderate	moderate	low	low	low	high	high	high	high	moderate	low	unc	unc	-0.951213	low	-0.100683	moderate	low	low	low	low	low	low	low	low
986	finnish_lapponian_dog	medium	9	1	1	2	21	2	2	2	2	1	0	-0.28442	moderate	unc	moderate	moderate	high	moderate	high	low	low	unc	unc	moderate	unc	unc	unc	-0.532681	moderate	-0.11489	moderate	low	low	low	low	low	low	low	low
987	other_breed	large	3.4	1	0	4	18	2	2	1	2	1	0	0.0948041	low	low	low	low	low	low	low	low	moderate	low	moderate	moderate	low	low	low	0.481367	moderate	-1.26172	low	low	low	moderate	low	low	low	moderate	moderate
988	australian_kelpie	medium	3	1	0	3	25	5	2	2	1	2	1	-0.8355	low	low	moderate	moderate	low	low	low	low	moderate	low	moderate	moderate	low	low	low	-0.622885	moderate	-0.331823	moderate	low	low	low	low	low	low	low	low
989	wirehaired_miniature_dachshund	small	2	2	0	3	25	2	1	1	3	2	2	NA	low	low	low	low	low	low	low	low	low	low	low	moderate	low	low	low	-0.972803	low	-0.656451	moderate	low	low	low	low	low	low	moderate	moderate
990	other_breed	medium	3.8	1	0	3	21	1	1	2	1	2	3	1.05246	low	low	low	low	low	high	high	low	low	high	high	high	moderate	high	high	-0.574172	moderate	-0.489602	moderate	moderate	low	low	low	low	low	high	high
991	miniature_poodle	small	12.5	1	0	NA	21	1	2	1	1	2	0	2.05186	low	low	low	low	high	high	high	low	low	unc	unc	moderate	moderate	moderate	moderate	-0.107671	moderate	-0.0637207	moderate	low	low	unc	low	low	low	low	unc
992	golden_retriever	large	7.5	2	1	NA	17	2	2	1	2	NA	2	1.59633	low	low	moderate	moderate	low	low	low	low	low	low	low	high	low	low	low	0.910248	high	-0.642348	moderate	low	low	low	low	low	low	moderate	moderate
993	flat_coated_retriever	large	6.5	1	0	2	24	2	2	2	3	2	2	0.292245	low	low	low	low	low	moderate	moderate	low	low	high	high	low	low	unc	unc	0.127807	moderate	1.30586	high	low	low	low	low	unc	moderate	low	moderate
994	samoyed	large	9	1	1	3	NA	1	1	2	3	0	3	NA	low	low	low	low	low	low	low	low	low	low	low	moderate	unc	low	unc	0.94881	high	0.248464	moderate	moderate	moderate	low	low	low	low	low	moderate
995	german_shepherd	large	9	1	0	3	24	3	2	2	3	2	2	NA	low	low	low	low	low	low	low	high	low	low	high	moderate	low	low	low	-1.13625	low	-0.682119	moderate	low	low	low	low	low	moderate	low	moderate
996	whippet	medium	10	1	0	3	20	2	2	2	3	0	2	NA	low	low	low	low	low	low	low	low	low	unc	unc	moderate	moderate	moderate	moderate	-0.257317	moderate	-0.760771	low	low	low	low	low	low	low	low	low
997	lapponian_herder	medium	13.8	2	1	2	23	2	1	1	2	0	1	1.74331	high	moderate	low	high	high	high	high	low	low	low	low	moderate	low	low	low	-0.564662	moderate	0.231736	moderate	low	low	low	low	low	low	low	low
998	finnish_lapponian_dog	medium	0.5	1	0	2	18	3	1	2	3	0	1	-2.03706	low	low	low	low	low	low	low	unc	low	unc	unc	unc	low	low	low	-0.147019	moderate	-0.550812	moderate	moderate	low	low	low	low	low	low	moderate
999	nova_scotia_duck_tolling_retriever	medium	6.6	1	0	2	23	2	2	1	3	2	2	NA	low	low	low	low	low	low	low	low	low	unc	unc	high	low	unc	unc		unc		unc	low	low	low	low	low	low	moderate	moderate
1000	whippet	medium	2	1	0	2	23	1	2	1	3	1	3	0.897806	low	moderate	low	moderate	low	low	low	low	low	unc	unc	moderate	low	unc	unc	-0.507868	moderate	-1.39303	low	low	low	low	low	low	low	unc	unc
1001	whippet	medium	1	1	0	2	23	1	2	2	3	1	3	0.897806	low	moderate	low	moderate	low	low	low	low	low	unc	unc	moderate	unc	unc	unc	-0.918497	low	-0.479681	moderate	low	low	low	low	low	low	low	low
1002	pinscher	medium	0.5	1	1	3	25	2	1	1	2	NA	2	NA	low	low	low	low	low	low	low	unc	low	unc	unc	low	high	moderate	high	-0.582583	moderate	-0.155772	moderate	high	low	moderate	low	low	low	high	high
1003	medium_size_spitz	small	4	1	1	2	10	4	1	2	2	2	1	NA	low	low	moderate	moderate	low	high	high	moderate	moderate	unc	moderate	high	moderate	high	high	0.0140327	moderate	3.12023	high	low	low	low	high	low	low	low	high
1004	great_dane	large	5.8	1	1	3	NA	1	2	2	2	0	0	-1.14028	moderate	moderate	unc	moderate	low	high	high	low	low	low	low	high	low	unc	unc	0.304971	moderate	-0.00779053	moderate	low	low	low	low	low	low	low	low
1005	beauceron	large	4	1	0	3	19	2	2	2	3	2	3	1.54766	low	low	low	low	moderate	low	moderate	low	low	low	low	moderate	high	moderate	high	0.155417	moderate	0.218082	moderate	low	low	low	low	low	low	moderate	moderate
1006	other_breed	NA	2.2	2	0	4	24	2	1	2	3	0	3	1.9245	low	low	low	low	low	low	low	low	unc	unc	unc	moderate	unc	low	unc	-0.436139	moderate	-0.782984	low	moderate	low	low	low	low	low	moderate	moderate
1007	german_shepherd	large	1	1	0	4	19	2	2	2	1	2	3	-1.46463	low	low	low	low	low	low	low	low	low	low	low	moderate	unc	unc	unc	-0.37317	moderate	0.0182064	moderate	low	low	low	low	low	low	moderate	moderate
1008	german_shepherd	large	5	1	1	1	23	2	2	2	2	2	1	NA	low	low	low	low	low	low	low	low	low	low	low	low	low	low	low	-1.28105	low	-1.01696	low	low	low	low	low	low	low	low	low
1009	german_shepherd	large	2.5	1	0	1	14	2	2	2	3	2	1	NA	low	low	low	low	low	low	low	low	low	low	low	low	low	low	low	-0.907506	low	-1.17659	low	low	low	low	low	low	low	moderate	moderate
1010	swedish_vallhund	small	3	1	0	3	21	2	2	2	3	2	1	NA	moderate	low	low	moderate	low	low	low	low	low	low	low	low	low	low	low	-1.09238	low	-1.30184	low	low	low	moderate	low	low	low	low	moderate
1011	german_shepherd	large	11	1	0	3	13	5	2	2	4	0	0	0.157863	low	low	low	low	high	moderate	high	low	low	low	low	low	low	low	low	-1.5321	low	-0.875795	low	low	low	low	low	low	low	low	low
1012	finnish_lapponian_dog	medium	2.5	2	0	3	26	1	2	2	2	2	0	-1.81274	low	moderate	low	moderate	low	low	low	low	low	unc	unc	high	low	low	low	1.01284	high	1.71753	high	low	low	low	low	unc	low	low	unc
1013	german_shepherd	large	1.2	1	0	2	24	1	1	2	3	2	2	1.55484	low	low	low	low	low	low	low	low	low	low	low	low	low	low	low	0.0619682	moderate	0.406007	moderate	low	moderate	low	low	low	low	moderate	moderate
1014	boxer	large	1.5	1	0	NA	23	2	1	1	3	2	1	NA	low	low	low	low	low	moderate	moderate	low	low	low	low	high	unc	low	unc	-0.146373	moderate	0.412668	moderate	moderate	low	moderate	low	low	low	low	moderate
1015	newfoundland	large	2.6	1	1	4	25	1	1	2	2	0	2	1.75188	low	low	low	low	low	low	low	moderate	moderate	high	high	high	unc	unc	unc	0.775701	high	-0.316677	moderate	low	low	moderate	low	low	low	moderate	moderate
1016	belgian_shepherd_tervueren	large	2.7	2	0	NA	6	2	2	1	3	1	2	0.227307	low	low	low	low	low	low	low	high	high	high	high	moderate	moderate	moderate	moderate	-0.237141	moderate	0.80063	high	low	low	low	low	low	low	low	low
1017	other_breed	medium	8	2	1	NA	NA	5	2	2	1	1	2	-0.0843124	high	low	high	high	low	low	low	high	high	high	high	unc	unc	unc	unc	0.406023	moderate	-1.20853	low	low	moderate	moderate	low	low	moderate	low	moderate
1018	other_breed	large	1	1	0	NA	11	3	2	2	1	0	1	0.769031	low	moderate	low	moderate	high	moderate	high	low	low	low	low	high	low	unc	unc	1.55284	high	1.89807	high	moderate	low	low	low	low	low	low	moderate
1019	medium_size_spitz	small	3	2	0	3	21	4	2	2	2	1	1	NA	low	high	low	high	low	moderate	moderate	low	moderate	unc	moderate	high	unc	unc	unc	1.03728	high	0.335343	moderate	low	low	low	low	low	low	low	low
1020	other_breed	medium	4	1	0	3	21	2	1	2	2	1	1	0.291471	low	moderate	low	moderate	low	moderate	moderate	low	moderate	high	high	low	moderate	moderate	moderate	0.567788	moderate	-0.289755	moderate	moderate	low	low	low	low	low	moderate	moderate
1021	bull_terrier	medium	1.7	1	0	3	17	2	1	2	2	2	2	-2.17009	low	low	low	low	low	moderate	moderate	high	unc	high	high	unc	unc	unc	unc	0.252431	moderate	-0.665878	moderate	high	low	moderate	low	low	moderate	low	high
1022	medium_size_spitz	small	6	1	0	4	NA	5	2	2	3	1	1	NA	low	moderate	moderate	moderate	low	low	low	high	high	high	high	high	moderate	moderate	moderate	0.525832	moderate	0.151338	moderate	low	low	low	high	low	low	low	high
1023	flat_coated_retriever	large	5.5	1	0	4	16	2	2	2	3	2	1	NA	low	low	low	low	low	low	low	low	low	low	low	moderate	low	low	low	-0.0595551	moderate	-0.0111837	moderate	low	low	low	low	low	moderate	low	moderate
1024	welsh_corgi_pembroke	small	1.8	2	0	4	28	1	2	2	3	2	0	0.635463	low	low	low	low	low	low	low	low	low	moderate	moderate	moderate	low	low	low	-0.0848543	moderate	-0.978069	low	moderate	low	high	low	low	low	low	high
1025	golden_retriever	large	2.5	2	0	3	26	2	1	1	3	2	2	-1.5704	low	low	low	low	low	low	low	low	low	low	low	moderate	low	low	low	-0.414674	moderate	-0.81165	low	low	low	low	low	low	low	high	high
1026	labrador_retriever	large	6.9	2	1	NA	16	1	1	1	2	0	1	1.64031	low	low	low	low	low	low	low	low	high	unc	high	high	unc	low	unc	0.292697	moderate	-0.976852	low	low	low	high	low	low	low	low	high
1027	other_breed	small	4.5	2	1	3	7	1	2	2	2	0	2	-1.70086	low	low	low	low	low	low	low	low	high	high	high	unc	low	low	low		unc		unc	low	low	low	low	low	low	low	low
1028	belgian_shepherd_tervueren	large	1.4	1	0	4	NA	2	2	1	1	0	2	-1.91931	moderate	moderate	low	moderate	low	high	high	high	high	unc	high	unc	moderate	moderate	moderate		unc		unc	low	low	low	low	low	low	low	low
1029	nova_scotia_duck_tolling_retriever	medium	0.4	2	0	2	18	2	1	1	2	2	1	-0.222998	low	low	low	low	low	high	high	unc	low	unc	unc	unc	moderate	moderate	moderate	-0.72588	moderate	-0.826162	low	low	moderate	low	low	low	moderate	high	high
1030	mixed_breed	NA	1	1	0	3	24	1	1	2	4	0	3	NA	low	low	low	low	low	low	low	low	low	low	low	high	unc	unc	unc	-0.0711911	moderate	-1.02294	low	low	low	moderate	low	low	low	low	moderate
1031	nova_scotia_duck_tolling_retriever	medium	6.5	2	0	3	18	1	2	1	2	2	3	NA	low	moderate	low	moderate	low	high	high	low	low	low	low	unc	moderate	moderate	moderate	1.17921	high	0.264727	moderate	low	low	moderate	moderate	low	low	moderate	moderate
1032	german_shepherd	large	6	2	0	NA	14	1	2	2	3	2	3	NA	low	low	low	low	low	low	low	low	low	low	low	low	low	low	low	-1.28964	low	-0.363961	moderate	low	low	low	moderate	low	low	low	moderate
1033	other_breed	small	2.5	2	0	3	24	2	2	2	2	2	2	NA	low	low	moderate	moderate	low	low	low	low	low	low	low	moderate	moderate	moderate	moderate	0.381129	moderate	-1.20781	low	low	low	low	low	low	low	low	low
1034	parson_russell_terrier	small	3.9	1	1	4	NA	2	2	2	2	NA	2	2.56291	low	moderate	low	moderate	low	low	low	high	high	unc	high	high	low	unc	unc	-0.949782	low	0.0305099	moderate	moderate	low	low	unc	low	low	moderate	moderate
1035	nova_scotia_duck_tolling_retriever	medium	4	1	0	3	23	2	1	2	2	2	3	-0.997357	low	high	high	high	low	low	low	high	high	high	high	moderate	moderate	moderate	moderate	1.53708	high	1.08741	high	low	low	low	low	low	moderate	moderate	moderate
1036	medium_size_spitz	small	8	2	1	2	27	1	2	1	2	2	3	2.00053	low	low	low	low	moderate	low	moderate	low	high	low	high	moderate	low	unc	unc	-0.318986	moderate	-1.10694	low	low	low	low	low	low	low	low	low
1037	miniature_schnauzer	small	2.4	1	1	3	14	2	1	1	2	2	1	1.56206	moderate	low	high	high	low	low	low	low	low	low	low	high	moderate	moderate	moderate	1.3403	high	1.41236	high	low	low	high	low	low	low	high	high
1038	bull_terrier	medium	4	1	0	3	17	4	1	2	3	0	0	1.11785	low	moderate	moderate	moderate	low	low	low	high	moderate	unc	high	unc	low	low	low	0.47798	moderate	0.115999	moderate	low	low	low	low	low	low	high	high
1039	mixed_breed	NA	9	1	1	3	19	1	1	2	3	1	0	1.9709	moderate	high	low	high	low	low	low	low	high	low	high	high	low	low	low	-0.333166	moderate	-0.539608	moderate	low	low	high	low	low	low	low	high
1040	flat_coated_retriever	large	3	2	0	1	23	3	2	2	3	2	0	0.722496	low	low	low	low	low	low	low	low	low	low	low	high	low	low	low	-1.17958	low	-0.236852	moderate	low	low	low	low	low	low	low	low
1041	other_breed	large	0.9	1	0	2	21	2	1	2	3	NA	1	-1.94019	moderate	low	low	moderate	high	low	high	low	high	unc	high	unc	low	low	low	0.871334	high	-0.91796	low	low	low	high	low	low	moderate	low	high
1042	other_breed	large	1.5	1	0	NA	27	3	2	2	4	1	3	-1.02163	low	low	low	low	low	low	low	low	low	low	low	low	moderate	moderate	moderate	-1.06849	low	-0.361159	moderate	low	low	low	low	low	low	low	low
1043	nova_scotia_duck_tolling_retriever	medium	3	1	0	1	20	2	2	2	3	1	0	0.900983	low	low	moderate	moderate	low	low	low	unc	low	low	unc	unc	low	low	low	-0.347564	moderate	0.751417	high	low	low	low	low	low	low	moderate	moderate
1044	nova_scotia_duck_tolling_retriever	medium	4.5	2	1	1	23	3	1	1	2	2	3	-0.155787	moderate	unc	low	moderate	low	low	low	low	low	low	low	moderate	high	moderate	high	0.60435	high	0.895395	high	low	low	unc	low	low	low	unc	unc
1045	newfoundland	large	3	2	0	3	23	2	2	1	2	1	2	0.223682	low	low	low	low	low	low	low	low	high	high	high	high	low	low	low	1.25027	high	-1.19942	low	moderate	low	moderate	low	low	moderate	high	high
1046	other_breed	medium	2	2	0	3	27	1	1	2	3	2	1	NA	low	low	low	low	high	low	high	low	moderate	unc	moderate	low	low	low	low	-0.709449	moderate	-0.677278	moderate	low	low	low	low	low	moderate	low	moderate
1047	nova_scotia_duck_tolling_retriever	medium	0.8	1	0	2	25	2	1	1	2	2	2	NA	moderate	low	low	moderate	low	low	low	low	low	low	low	low	low	unc	unc	-0.689318	moderate	0.358987	moderate	low	low	high	low	low	low	moderate	high
1048	rottweiler	large	1	2	0	3	22	5	1	2	4	2	3	NA	low	low	low	low	low	low	low	low	low	low	low	moderate	unc	unc	unc	-0.49069	moderate	-0.238146	moderate	low	low	low	low	low	low	low	low
1049	other_breed	small	1.5	2	0	4	5	1	2	2	4	1	2	-1.70086	low	low	low	low	low	low	low	low	low	low	low	unc	low	low	low		unc		unc	low	low	low	low	low	low	low	low
1050	lapponian_herder	medium	10	2	1	3	28	1	1	2	2	1	1	-0.944733	low	high	low	high	low	low	low	high	unc	unc	high	moderate	unc	unc	unc		unc		unc	unc	low	low	low	low	low	low	unc
1051	great_dane	large	3.8	2	0	4	17	1	2	2	2	1	3	2.24109	low	low	low	low	moderate	low	moderate	low	low	low	low	low	low	unc	unc	0.177492	moderate	0.0481186	moderate	low	low	low	low	low	low	low	low
1052	great_dane	large	1.5	2	0	3	22	3	2	2	2	1	2	-1.60633	high	moderate	high	high	low	low	low	moderate	low	unc	moderate	moderate	moderate	moderate	moderate	0.449481	moderate	0.216724	moderate	low	moderate	moderate	low	low	low	low	moderate
1053	german_shepherd	large	4.3	1	0	2	18	1	1	2	2	1	0	-1.70646	low	low	low	low	low	moderate	moderate	unc	low	low	unc	unc	low	low	low	-0.775806	low	-0.309481	moderate	low	low	moderate	high	low	low	low	high
1054	papillon	small	2.6	2	0	4	24	5	2	1	2	2	1	-0.0283513	low	low	low	low	low	high	high	low	low	low	low	moderate	unc	unc	unc	0.171655	moderate	1.18036	high	moderate	low	moderate	low	low	low	moderate	moderate
1055	border_collie	large	2	2	0	4	23	1	1	2	3	2	0	NA	moderate	high	low	high	low	low	low	low	low	low	low	moderate	low	low	low	-0.0626876	moderate	0.0816942	moderate	low	moderate	moderate	low	low	low	moderate	moderate
1056	german_shepherd	large	2.4	1	0	3	17	2	2	2	3	2	1	1.61352	low	low	low	low	low	low	low	low	low	low	low	low	low	low	low	-1.46593	low	-1.14221	low	low	low	low	low	low	low	low	low
1057	white_swiss_shepherd	large	6.5	1	0	1	22	2	2	2	3	2	2	1.20119	low	low	low	low	low	low	low	low	moderate	high	high	moderate	low	low	low	-0.0555689	moderate	0.845064	high	low	low	low	low	low	low	low	low
1058	white_swiss_shepherd	large	5	1	0	2	24	2	2	2	3	2	2	1.20119	low	moderate	moderate	moderate	unc	low	unc	low	low	low	low	moderate	unc	unc	unc	-0.00467541	moderate	-0.314562	moderate	low	low	low	low	low	low	low	low
1059	finnish_lapponian_dog	medium	12.8	1	0	3	25	2	2	2	4	0	0	-0.098306	low	moderate	high	high	low	low	low	high	high	low	high	high	low	low	low	-0.340883	moderate	-0.562094	moderate	low	low	low	low	moderate	moderate	moderate	moderate
1060	miniature_schnauzer	small	12	2	1	2	18	2	2	2	2	2	3	NA	high	moderate	low	high	moderate	moderate	moderate	high	high	unc	high	moderate	moderate	high	high	-0.103171	moderate	-0.676311	moderate	low	low	moderate	low	low	low	moderate	moderate
1061	miniature_schnauzer	small	9	2	1	4	16	2	2	2	2	2	3	NA	moderate	high	moderate	high	low	moderate	moderate	low	low	low	low	high	moderate	moderate	moderate	2.76296	high	-0.136107	moderate	moderate	moderate	high	low	moderate	low	moderate	high
1062	nova_scotia_duck_tolling_retriever	medium	1	1	0	3	20	2	1	2	2	0	1	NA	low	moderate	moderate	moderate	low	low	low	low	low	unc	unc	moderate	low	unc	unc	0.724831	high	1.73495	high	low	low	unc	low	low	moderate	high	high
1063	landseer	large	4	2	1	4	26	3	2	2	2	NA	0	-1.29934	moderate	low	moderate	moderate	low	low	low	low	low	low	low	low	unc	unc	unc	1.34025	high	-0.999483	low	low	low	low	low	low	low	low	low
1064	miniature_poodle	small	2	2	0	3	26	3	2	2	2	2	0	-1.29934	moderate	moderate	high	high	high	low	high	low	low	unc	unc	high	unc	unc	unc	0.394972	moderate	0.0744581	moderate	low	low	low	low	low	low	low	low
1065	great_dane	large	2.8	1	1	2	24	2	1	1	3	2	1	2.14578	low	low	low	low	low	low	low	low	moderate	unc	moderate	moderate	low	low	low	-0.0617877	moderate	0.285842	moderate	low	low	low	low	low	moderate	low	moderate
1066	other_breed	large	7	2	0	2	29	1	2	2	2	2	2	0.777045	low	low	low	low	low	low	low	high	high	high	high	moderate	unc	low	unc	0.445287	moderate	-0.271302	moderate	low	low	moderate	low	moderate	low	moderate	moderate
1067	shetland_sheepdog	medium	8	2	1	3	25	2	2	2	3	2	2	0.246473	moderate	low	low	moderate	low	low	low	low	high	low	high	moderate	moderate	moderate	moderate		unc		unc	low	low	low	low	low	moderate	low	moderate
1068	west_highland_white_terrier	small	9	1	0	3	26	4	1	1	4	2	2	2.534	low	moderate	low	moderate	low	moderate	moderate	high	high	unc	high	moderate	low	unc	unc	1.40024	high	-0.923458	low	low	low	low	low	low	low	moderate	moderate
1069	rottweiler	large	3	2	0	3	25	5	2	2	2	2	2	-1.7993	low	low	low	low	low	low	low	low	moderate	low	moderate	unc	low	low	low	-0.0153551	moderate	-0.00154205	moderate	low	moderate	low	low	low	moderate	low	moderate
1070	rottweiler	large	1.8	1	1	4	20	4	2	2	2	2	2	-1.7993	low	low	moderate	moderate	low	low	low	high	high	high	high	unc	moderate	moderate	moderate	-0.377176	moderate	-0.571198	moderate	low	low	low	low	low	moderate	low	moderate
1071	american_staffordshire_terrier	medium	2.7	1	0	2	19	3	2	2	3	0	3	-0.417764	low	low	high	high	low	low	low	low	low	low	low	high	unc	low	unc	-0.507868	moderate	-1.39303	low	low	low	low	low	low	low	moderate	moderate
1072	german_shepherd	large	2.5	1	0	4	18	5	1	1	2	NA	1	-0.763626	moderate	high	high	high	high	low	high	low	low	low	low	unc	low	low	low	1.43317	high	-0.173396	moderate	moderate	low	low	low	low	moderate	moderate	moderate
1073	other_breed	medium	1.8	1	0	4	23	3	1	1	4	1	0	NA	low	low	low	low	low	high	high	moderate	high	unc	high	moderate	low	unc	unc	-0.308944	moderate	-0.0200189	moderate	low	low	low	low	low	low	low	low
1074	brazilian_terrier	medium	1.5	1	0	4	25	2	2	2	2	2	2	-0.919701	low	moderate	low	moderate	low	low	low	low	low	low	low	low	moderate	moderate	moderate	-0.92044	low	-0.251487	moderate	low	low	low	low	low	low	low	low
1075	german_shepherd	large	2	2	0	2	21	2	2	2	1	2	3	-1.46463	low	low	low	low	low	high	high	low	low	low	low	unc	low	low	low	-1.16199	low	2.8643	high	low	low	low	low	low	low	high	high
1076	irish_setter	large	4	2	0	4	21	3	1	1	3	NA	2	NA	low	high	high	high	low	low	low	high	high	high	high	moderate	low	low	low	-0.206587	moderate	-0.0490043	moderate	low	low	low	low	low	low	low	low
1077	french_bulldog	small	6	1	1	NA	NA	4	2	2	3	0	1	-1.15445	low	low	low	low	low	low	low	low	low	unc	unc	moderate	low	low	low	-1.28105	low	-1.01696	low	low	low	low	low	low	low	low	low
1078	brittany	medium	4	2	1	NA	25	1	1	2	3	2	0	0.715165	high	high	low	high	low	low	low	low	moderate	low	moderate	low	moderate	moderate	moderate	0.916093	high	1.54215	high	low	low	low	low	low	low	low	low
1079	german_shepherd	large	1.5	2	0	1	25	4	2	1	4	NA	1	1.3799	high	low	high	high	moderate	low	moderate	high	high	low	high	high	high	high	high	0.482031	moderate	1.83129	high	low	low	low	low	low	high	moderate	high
1080	labrador_retriever	large	0.9	1	0	3	19	3	2	2	3	2	0	-1.93342	low	low	low	low	low	low	low	low	low	low	low	unc	low	low	low	-1.13625	low	-0.682119	moderate	low	low	low	low	low	low	low	low
1081	german_shepherd	large	0.9	1	0	2	19	4	2	2	3	NA	0	0.0194941	low	low	low	low	low	low	low	low	low	low	low	moderate	low	low	low	-0.124757	moderate	-0.515349	moderate	low	low	moderate	low	low	moderate	low	moderate
1082	labrador_retriever	large	5	2	1	2	21	1	2	2	3	2	3	NA	low	moderate	low	moderate	low	low	low	low	low	moderate	moderate	moderate	low	low	low	-0.784969	low	-0.877203	low	low	low	low	low	low	low	moderate	moderate
1083	labrador_retriever	large	4	2	1	3	20	2	2	2	3	2	1	1.19947	low	low	low	low	low	low	low	low	low	low	low	moderate	low	low	low	-0.697033	moderate	-0.33473	moderate	low	low	low	low	low	low	low	low
1084	labrador_retriever	large	4.3	1	0	2	12	2	1	1	2	2	3	0.781891	low	low	low	low	low	low	low	low	low	moderate	moderate	moderate	unc	low	unc	-1.21814	low	-1.05821	low	low	low	low	low	low	low	low	low
1085	wirehaired_dachshund	small	12.5	1	0	3	19	2	1	1	3	0	2	1.87463	low	low	low	low	low	low	low	high	high	low	high	low	low	low	low	-1.46593	low	-1.14221	low	low	moderate	moderate	low	low	moderate	low	moderate
1086	mixed_breed	NA	9	2	0	NA	NA	2	1	2	1	0	1	NA	low	high	moderate	high	moderate	high	high	high	high	unc	high	moderate	moderate	moderate	moderate	2.64275	high	0.89604	high	low	low	low	low	low	low	low	low
1087	german_shepherd	large	6	1	0	1	22	2	2	2	3	2	2	-1.77108	low	low	low	low	low	high	high	low	low	low	low	moderate	low	low	low	2.06355	high	1.78085	high	low	low	low	low	low	low	low	low
1088	siberian_husky	large	8	2	1	3	22	2	1	2	3	1	3	NA	low	low	low	low	low	low	low	moderate	high	unc	high	high	low	low	low	-0.838723	low	-0.268236	moderate	low	low	low	low	low	low	low	low
1089	labrador_retriever	large	3.5	1	0	3	19	2	2	2	2	2	0	0.57364	low	low	low	low	low	low	low	low	low	high	high	moderate	low	low	low	0.653146	high	-0.604215	moderate	low	low	low	low	low	low	moderate	moderate
1090	lapponian_herder	medium	1	1	0	3	23	1	2	2	2	1	1	1.87315	low	high	high	high	low	low	low	low	low	low	low	low	unc	unc	unc	-0.153195	moderate	2.30644	high	moderate	low	low	low	low	low	low	moderate
1091	other_breed	large	5	1	0	2	19	1	1	1	2	1	3	1.82968	low	low	moderate	moderate	low	low	low	low	low	high	high	low	low	low	low	0.0764804	moderate	-0.456312	moderate	low	low	low	low	moderate	low	moderate	moderate
1092	other_breed	large	3.6	2	0	4	28	1	1	1	3	1	2	NA	moderate	moderate	low	moderate	moderate	low	moderate	low	low	low	low	moderate	low	low	low	-1.15855	low	-1.03542	low	moderate	low	low	low	low	low	low	moderate
1093	great_dane	large	0.8	2	0	4	24	2	2	2	3	1	0	-1.5919	low	low	low	low	low	low	low	low	low	unc	unc	moderate	unc	unc	unc		unc		unc	low	low	low	low	low	low	low	low
1094	cocker_spaniel	medium	1.1	2	0	2	22	1	1	1	2	1	2	-0.213422	low	low	low	low	low	moderate	moderate	low	low	unc	unc	moderate	unc	unc	unc	0.500278	moderate	-0.0462413	moderate	high	moderate	moderate	low	moderate	low	high	high
1095	mixed_breed	NA	13	1	1	4	27	1	2	1	2	2	3	NA	low	low	low	low	low	low	low	high	high	moderate	high	moderate	low	low	low	0.0779588	moderate	0.447542	moderate	low	low	low	low	low	low	low	low
1096	boston_terrier	medium	3	2	0	4	21	1	1	2	2	1	3	1.54161	moderate	low	low	moderate	high	high	high	low	low	low	low	high	low	low	low	0.642178	high	1.75523	high	low	low	low	low	low	low	moderate	moderate
1097	mixed_breed	NA	2.5	2	0	3	22	2	1	2	3	2	0	NA	moderate	moderate	low	moderate	low	low	low	low	low	low	low	high	unc	unc	unc	0.825054	high	0.128298	moderate	low	low	low	low	low	moderate	moderate	moderate
1098	german_shepherd	large	1.6	2	0	NA	11	1	2	2	3	2	3	1.88354	low	low	low	low	low	low	low	low	low	low	low	low	low	low	low	-1.28964	low	-0.363961	moderate	low	low	low	low	low	low	low	low
1099	irish_wolfhound	large	1	2	0	3	24	2	2	2	3	1	2	-1.52113	low	moderate	low	moderate	low	low	low	low	high	unc	high	low	low	unc	unc	2.16259	high	-0.254108	moderate	low	low	low	low	low	moderate	moderate	moderate
1100	irish_wolfhound	large	4	1	0	3	26	3	2	2	3	0	2	-1.37019	low	low	low	low	unc	moderate	moderate	high	high	unc	high	moderate	low	low	low	-0.0837773	moderate	-0.530772	moderate	low	low	moderate	low	low	high	moderate	high
1101	boston_terrier	medium	1.5	1	1	2	22	3	2	2	NA	NA	1	0.170017	moderate	moderate	low	moderate	low	low	low	low	low	unc	unc	unc	moderate	moderate	moderate	-1.07009	low	-0.948537	low	low	low	low	low	low	low	low	low
1102	other_breed	large	2.5	1	0	4	NA	5	2	2	NA	2	3	-1.53507	moderate	moderate	low	moderate	low	low	low	unc	low	low	unc	moderate	unc	low	unc	0.485037	moderate	-0.05981	moderate	low	low	low	low	low	low	low	low
1103	finnish_lapponian_dog	medium	8	1	0	1	24	2	2	1	2	2	3	2.24994	low	low	low	low	low	low	low	low	high	high	high	moderate	moderate	moderate	moderate	2.59428	high	0.829603	high	low	low	low	low	low	low	moderate	moderate
1104	boston_terrier	medium	1.2	2	0	3	25	2	1	1	2	NA	2	NA	low	low	low	low	low	low	low	low	low	unc	unc	moderate	unc	unc	unc	0.606111	high	0.983423	high	low	low	moderate	low	low	low	low	moderate
1105	german_shepherd	large	1.5	1	0	4	12	5	1	2	4	0	0	NA	high	high	high	high	low	low	low	high	high	unc	high	high	low	low	low	-1.22472	low	-0.768998	low	low	low	low	low	low	high	low	high
1106	dobermann	large	8	1	1	2	26	4	2	2	3	0	0	-2.11555	low	low	low	low	low	low	low	unc	high	low	high	high	high	moderate	high	0.460759	moderate	0.30138	moderate	low	low	low	low	moderate	moderate	low	moderate
1107	other_breed	large	3	1	1	3	24	1	1	2	2	0	3	0.586879	low	moderate	low	moderate	low	low	low	low	low	low	low	moderate	high	high	high	0.517675	moderate	0.021501	moderate	low	low	low	low	low	low	low	low
1108	dobermann	large	1	2	0	4	19	4	2	2	3	2	0	-2.11555	high	low	moderate	high	low	low	low	low	high	low	high	high	moderate	moderate	moderate	0.868701	high	1.44064	high	high	low	low	low	low	low	low	high
1109	longhaired_miniature_dachshund	small	0.8	2	0	4	25	1	1	2	3	2	3	NA	low	low	low	low	low	low	low	low	low	low	low	moderate	low	low	low	-0.875856	low	-0.356944	moderate	low	low	low	low	low	low	low	low
1110	other_breed	small	2.8	1	0	3	20	2	2	2	2	0	3	1.7338	moderate	moderate	low	moderate	moderate	low	moderate	low	low	low	low	high	low	unc	unc	-0.998488	low	0.367973	moderate	low	low	high	low	low	low	low	high
1111	boston_terrier	medium	2.5	1	0	NA	21	2	2	2	2	2	0	NA	low	low	moderate	moderate	low	low	low	low	low	unc	unc	high	low	unc	unc	-0.724804	moderate	0.366314	moderate	low	low	low	low	low	high	low	high
1112	labrador_retriever	large	8.9	1	0	2	19	2	2	2	2	0	3	1.7338	low	low	low	low	low	low	low	low	low	low	low	low	unc	unc	unc	-0.236588	moderate	0.387264	moderate	low	low	low	high	low	moderate	low	high
1113	schnauzer	medium	8.3	2	0	3	18	1	1	2	2	1	0	NA	low	low	low	low	low	low	low	low	low	low	low	low	low	unc	unc	-0.385155	moderate	-0.840524	low	low	low	low	low	low	moderate	low	moderate
1114	labrador_retriever	large	4.7	2	0	2	19	1	2	2	3	2	2	1.55698	low	low	low	low	low	low	low	low	low	unc	unc	unc	unc	low	unc	0.673651	high	0.536098	high	low	low	low	low	low	low	moderate	moderate
1115	irish_wolfhound	large	3	2	0	2	21	2	2	2	2	1	3	-1.98463	moderate	low	low	moderate	low	low	low	low	low	low	low	unc	low	low	low	0.578395	moderate	0.315208	moderate	low	low	low	low	low	low	low	low
1116	boston_terrier	medium	1	2	1	2	24	2	1	2	2	1	0	NA	moderate	moderate	moderate	moderate	low	moderate	moderate	low	low	unc	unc	moderate	low	low	low	-0.448743	moderate	-1.02415	low	low	low	moderate	low	low	low	low	moderate
1117	boston_terrier	medium	4	2	1	NA	26	1	2	1	2	1	2	2.48836	low	moderate	low	moderate	low	low	low	low	low	unc	unc	moderate	moderate	moderate	moderate	0.0938261	moderate	-0.329341	moderate	low	low	low	low	low	low	low	low
1118	labrador_retriever	large	3.9	1	1	2	16	1	1	2	3	2	0	-0.981502	moderate	moderate	low	moderate	low	low	low	low	low	low	low	moderate	low	low	low	-1.46593	low	-1.14221	low	low	low	low	low	low	low	low	low
1119	standard_poodle	large	2	2	0	3	20	1	2	2	2	2	3	-0.276072	high	moderate	low	high	high	low	high	low	high	unc	high	unc	moderate	moderate	moderate	1.28406	high	1.02179	high	low	low	low	low	low	low	low	low
1120	labrador_retriever	large	5	1	1	2	27	1	2	1	3	2	3	NA	low	low	low	low	low	moderate	moderate	low	low	high	high	high	low	low	low	-0.122176	moderate	-0.965398	low	low	low	low	low	low	low	moderate	moderate
1121	labrador_retriever	large	5	2	1	1	21	1	2	2	3	2	3	NA	low	low	low	low	low	low	low	low	low	low	low	high	low	low	low		unc		unc	low	low	low	low	low	low	low	low
1122	great_dane	large	6.8	2	1	3	17	1	2	1	2	2	2	-0.285717	low	moderate	low	moderate	low	low	low	high	high	unc	high	high	low	low	low	0.213925	moderate	-0.951603	low	low	low	moderate	low	low	low	low	moderate
1123	longhaired_miniature_dachshund	small	3	1	0	4	15	2	2	2	2	1	0	-1.49823	low	moderate	moderate	moderate	low	low	low	low	low	low	low	moderate	unc	unc	unc	-0.183191	moderate	-0.263646	moderate	low	low	low	low	low	low	low	low
1124	golden_retriever	large	2.1	1	0	3	21	2	2	2	3	2	1	-0.378549	low	low	low	low	low	low	low	low	low	high	high	unc	low	low	low		unc		unc	low	low	moderate	low	low	low	low	moderate
1125	other_breed	large	11	1	NA	3	20	2	2	2	3	2	1	-0.378549	low	low	low	low	low	low	low	high	high	high	high	unc	low	low	low	-1.46593	low	-1.14221	low	low	low	low	low	low	low	low	low
1126	labrador_retriever	large	4	2	1	2	20	3	1	1	3	2	0	-0.6071	low	high	high	high	low	moderate	moderate	low	low	low	low	high	low	low	low	0.60435	high	0.895395	high	low	low	low	low	low	low	high	high
1127	border_collie	large	1.5	1	0	3	20	1	2	2	2	2	0	0.655633	low	low	low	low	low	low	low	low	high	high	high	low	low	low	low	-0.646049	moderate	-0.39227	moderate	low	low	high	low	low	low	low	high
1128	other_breed	large	2	2	0	2	18	1	1	2	3	2	0	2.62903	low	low	low	low	low	low	low	low	low	high	high	moderate	low	low	low	0.778899	high	-0.847842	low	low	low	low	low	low	low	low	low
1129	german_shepherd	large	0.46	2	0	NA	NA	2	1	2	3	2	0	-0.335818	low	low	low	low	high	high	high	unc	low	unc	unc	high	high	moderate	high	-0.498034	moderate	1.24888	high	high	low	low	low	low	low	low	high
1130	chinese_crested_dog	small	8	2	0	NA	19	4	2	2	1	0	0	0.885038	high	moderate	low	high	low	low	low	low	low	unc	unc	moderate	low	low	low	2.84964	high	0.229636	moderate	high	low	moderate	low	low	low	low	high
1131	spanish_water_dog	medium	2.7	2	0	2	22	4	2	2	3	1	0	0.885038	low	low	low	low	low	low	low	low	low	unc	unc	moderate	low	low	low	-1.28105	low	-1.01696	low	low	low	low	low	low	low	moderate	moderate
1132	nova_scotia_duck_tolling_retriever	medium	9.5	2	0	3	22	2	2	2	2	NA	2	3.04579	low	low	low	low	low	low	low	low	low	low	low	low	low	low	low	-0.765816	low	-1.24308	low	low	low	low	low	low	low	low	low
1133	australian_terrier	small	5	2	0	NA	26	5	2	2	3	1	1	1.53194	high	moderate	unc	high	low	low	low	low	low	unc	unc	moderate	unc	low	unc	-1.09238	low	-1.30184	low	moderate	low	moderate	low	low	low	low	moderate
1134	other_breed	large	8.6	2	0	NA	16	2	2	2	1	1	0	-1.08546	low	low	low	low	low	low	low	low	low	low	low	moderate	low	low	low	0.326579	moderate	-0.662971	moderate	low	low	low	low	low	low	low	low
1135	other_breed	NA	0.9	2	0	4	NA	2	2	2	4	1	3	-1.54604	low	high	low	high	low	moderate	moderate	low	low	low	low	unc	unc	unc	unc	-0.0564046	moderate	0.909184	high	low	low	low	low	high	moderate	low	high
1136	other_breed	small	2	2	0	3	21	1	2	2	1	1	3	0.195428	low	low	low	low	low	low	low	high	high	low	high	moderate	unc	low	unc	0.409296	moderate	0.83577	high	low	low	moderate	low	low	low	moderate	moderate
1137	other_breed	medium	4	2	0	NA	22	1	2	2	2	2	1	-1.64039	low	low	low	low	low	high	high	low	low	low	low	unc	unc	unc	unc	0.361885	moderate	0.38356	moderate	low	moderate	low	low	low	low	low	moderate
1138	other_breed	large	5.7	1	0	1	30	2	2	2	4	2	0	0.302695	low	low	low	low	low	low	low	low	low	low	low	low	low	low	low	-1.46593	low	-1.14221	low	low	low	low	low	low	low	low	low
1139	other_breed	large	3.3	2	0	1	30	2	2	2	4	2	0	0.302695	low	low	low	low	low	low	low	low	low	low	low	low	low	low	low	-1.46593	low	-1.14221	low	low	low	low	low	low	low	low	low
1140	other_breed	large	1.4	1	NA	4	NA	2	2	2	3	2	0	-0.53495	moderate	low	low	moderate	low	low	low	low	high	unc	high	low	unc	low	unc	-0.527122	moderate	0.761575	high	moderate	moderate	low	low	low	low	moderate	moderate
1141	jack_russell_terrier	small	7	2	0	2	25	5	2	2	3	2	1	-1.68317	low	moderate	low	moderate	low	moderate	moderate	high	high	high	high	moderate	moderate	moderate	moderate	0.277783	moderate	0.836639	high	low	low	low	low	low	low	low	low
1142	schipperke	small	6	1	0	3	17	1	2	2	2	1	3	-0.482259	low	low	low	low	low	low	low	low	low	low	low	low	low	unc	unc	0.633957	high	-0.556174	moderate	low	low	low	low	low	low	low	low
1143	dalmatian	large	5	1	1	4	NA	3	2	2	3	0	0	NA	high	low	low	high	moderate	moderate	moderate	low	high	high	high	high	low	unc	unc	1.2904	high	-0.00848033	moderate	low	low	moderate	high	low	moderate	moderate	high
1144	brazilian_terrier	medium	11	2	0	4	23	1	2	1	2	1	2	NA	low	low	low	low	low	low	low	low	low	unc	unc	high	unc	unc	unc	-0.571039	moderate	-0.58248	moderate	low	low	low	low	low	moderate	low	moderate
1145	other_breed	large	1.5	2	0	NA	23	1	2	2	3	2	3	NA	high	low	low	high	low	low	low	low	high	unc	high	low	unc	low	unc	-1.46593	low	-1.14221	low	low	low	moderate	low	low	moderate	low	moderate
1146	other_breed	large	9.5	2	0	4	29	1	2	2	3	1	3	NA	low	low	low	low	low	moderate	moderate	low	low	low	low	low	low	low	low	-1.46593	low	-1.14221	low	low	low	low	low	low	low	low	low
1147	other_breed	large	4	2	0	4	24	1	2	2	3	2	3	NA	high	moderate	low	high	moderate	moderate	moderate	low	low	unc	unc	low	low	low	low	-1.46593	low	-1.14221	low	low	low	moderate	low	low	moderate	low	moderate
1148	american_staffordshire_terrier	medium	0.7	1	0	4	24	1	1	2	2	0	3	2.08368	low	low	low	low	low	moderate	moderate	unc	low	unc	unc	moderate	moderate	moderate	moderate	1.48676	high	0.0523502	moderate	moderate	low	low	low	low	low	low	moderate
1149	smooth_collie	large	3.1	2	0	4	25	1	2	2	3	2	3	0.630516	low	moderate	low	moderate	low	low	low	low	low	low	low	low	low	low	low	-0.683459	moderate	0.782547	high	low	low	low	low	low	low	moderate	moderate
1150	havanese	small	4	1	0	3	19	2	2	2	2	NA	0	NA	unc	unc	low	unc	moderate	low	moderate	high	high	unc	high	unc	unc	unc	unc	0.855532	high	0.117216	moderate	low	low	low	low	low	low	low	low
1151	other_breed	small	1.3	1	0	3	21	5	2	2	2	0	1	-1.72141	high	low	unc	high	low	low	low	high	moderate	unc	high	low	low	low	low	-0.219189	moderate	-0.0814384	moderate	low	low	low	low	low	low	low	low
1152	irish_setter	large	6	2	NA	3	18	2	2	2	2	2	0	-2.02337	low	low	low	low	low	moderate	moderate	low	unc	low	unc	unc	low	low	low	-0.82229	low	-0.864532	low	low	low	low	low	low	low	low	low
1153	other_breed	medium	3.5	1	0	NA	15	5	2	2	3	2	3	-2.24818	moderate	low	low	moderate	low	low	low	low	moderate	moderate	moderate	moderate	low	low	low	0.466344	moderate	-0.895755	low	low	low	low	low	low	high	moderate	high
1154	other_breed	small	7	2	0	NA	23	1	2	2	2	0	1	-1.11376	low	moderate	low	moderate	unc	low	unc	high	high	high	high	moderate	low	low	low		unc		unc	low	low	low	low	low	low	low	low
1155	chihuahua	small	16	1	1	1	26	1	1	1	2	0	1	NA	low	moderate	low	moderate	moderate	high	high	low	high	unc	high	high	unc	unc	unc	-0.188345	moderate	-0.698979	moderate	low	low	low	moderate	low	low	low	moderate
1156	english_springer_spaniel	large	4	1	0	4	21	2	1	2	3	2	3	NA	high	moderate	low	high	low	low	low	low	low	high	high	unc	low	low	low	-0.374595	moderate	-1.02125	low	low	low	low	low	low	low	low	low
1157	jack_russell_terrier	small	10	1	1	3	25	5	1	2	3	NA	1	1.3839	high	high	low	high	high	moderate	high	unc	low	low	unc	moderate	low	unc	unc	-0.306113	moderate	0.738838	high	low	low	low	low	low	moderate	moderate	moderate
1158	labrador_retriever	large	6	2	0	2	20	4	1	2	3	1	1	-0.183786	low	low	low	low	low	low	low	low	low	low	low	moderate	low	low	low	-0.692533	moderate	-0.947321	low	moderate	low	low	low	low	low	low	moderate
1159	german_shepherd	large	1.5	2	0	2	20	3	1	2	3	2	0	-1.46703	moderate	low	low	moderate	low	low	low	low	low	low	low	unc	low	low	low	-0.366934	moderate	-0.117981	moderate	low	low	low	low	low	low	low	low
1160	cocker_spaniel	medium	3	1	0	NA	NA	5	2	2	2	0	1	1.78801	high	high	high	high	low	low	low	moderate	high	high	high	low	unc	low	unc	0.744595	high	2.45153	high	low	low	low	low	low	low	low	low
1161	border_collie	large	5	1	0	3	22	1	2	2	2	2	2	-0.82068	low	low	low	low	low	low	low	low	low	low	low	low	low	low	low	-1.46593	low	-1.14221	low	low	low	low	low	low	low	low	low
1162	labrador_retriever	large	2	1	0	4	27	4	1	2	2	1	3	0.128763	low	moderate	moderate	moderate	low	unc	unc	low	low	high	high	low	unc	low	unc	0.0237171	moderate	-0.649024	moderate	moderate	low	low	moderate	low	low	low	moderate
1163	belgian_shepherd_tervueren	large	0.9	2	0	4	25	3	2	2	2	2	0	-0.502864	high	high	high	high	moderate	low	moderate	low	low	low	low	moderate	moderate	high	high	-1.28336	low	1.0377	high	low	low	low	low	low	low	low	low
1164	miniature_poodle	small	2.5	1	0	3	14	4	2	2	3	1	0	NA	low	high	high	high	low	low	low	moderate	high	unc	high	moderate	moderate	moderate	moderate	0.339159	moderate	0.0724166	moderate	low	moderate	low	low	low	low	low	moderate
1165	other_breed	large	1.2	2	0	4	23	1	2	2	3	2	3	1.88363	low	high	high	high	moderate	moderate	moderate	unc	low	unc	unc	moderate	high	high	high	1.91484	high	3.51067	high	low	high	moderate	high	high	moderate	high	high
1166	bichon_frise	small	2	1	1	3	17	1	2	2	2	0	2	NA	high	high	high	high	low	low	low	low	unc	unc	unc	low	low	low	low	-1.00452	low	-0.292627	moderate	low	low	low	low	low	low	low	low
1167	longhaired_miniature_dachshund	small	4.8	1	0	3	23	1	2	1	2	1	3	-0.808392	low	moderate	low	moderate	moderate	low	moderate	low	low	low	low	high	moderate	high	high	0.282521	moderate	-0.248679	moderate	low	low	low	low	low	low	low	low
1168	german_shepherd	large	0.7	1	0	NA	NA	1	2	2	2	0	1	0.368323	low	low	low	low	low	low	low	unc	unc	unc	unc	unc	unc	unc	unc		unc		unc	high	unc	unc	unc	unc	high	unc	high
1169	cairn_terrier	small	4.9	1	0	1	19	2	1	1	4	NA	0	-1.30727	low	low	low	low	low	low	low	low	moderate	unc	moderate	high	low	low	low	-0.0397551	moderate	2.19135	high	low	low	low	low	low	low	low	low
1170	white_swiss_shepherd	large	2	1	0	2	25	5	1	2	2	2	3	0.529342	moderate	high	high	high	high	unc	high	low	low	unc	unc	low	high	high	high	0.215084	moderate	1.64006	high	low	low	low	low	low	low	low	low
1171	cocker_spaniel	medium	2.5	1	0	2	21	2	2	2	3	2	2	NA	low	low	low	low	low	low	low	low	low	low	low	moderate	low	low	low	-0.456213	moderate	0.623623	high	low	low	low	low	low	low	low	low
1172	cairn_terrier	small	3	1	0	1	23	2	1	2	1	0	2	-1.54003	low	low	low	low	low	low	low	high	high	high	high	moderate	low	unc	unc	0.218295	moderate	-0.210454	moderate	low	low	low	low	low	low	low	low
1173	australian_shepherd	large	4.5	2	1	2	NA	4	2	2	3	2	2	-1.3654	low	low	low	low	low	low	low	moderate	high	low	high	low	low	low	low	-0.105483	moderate	1.37835	high	low	low	moderate	moderate	low	low	low	moderate
1174	brittany	medium	4	1	0	NA	24	4	2	2	2	2	2	NA	low	low	low	low	low	low	low	low	low	low	low	low	low	low	low	-0.351793	moderate	1.41224	high	low	low	low	moderate	low	low	moderate	moderate
1175	lapponian_herder	medium	1.5	1	0	3	24	3	2	2	2	1	0	-2.13176	low	low	low	low	low	low	low	low	low	low	low	low	low	low	low	0.390107	moderate	1.54636	high	moderate	low	low	low	low	low	low	moderate
1176	parson_russell_terrier	small	4	2	1	NA	NA	1	1	1	2	2	3	1.50059	low	high	high	high	unc	high	high	unc	high	unc	high	low	moderate	moderate	moderate	0.992231	high	2.7651	high	low	low	low	low	low	low	low	low
1177	lagotto_romagnolo	medium	0.9	1	0	3	24	5	1	1	3	2	1	-1.23918	low	low	low	low	low	high	high	low	low	low	low	unc	unc	low	unc		unc		unc	low	low	low	moderate	low	low	low	moderate
1178	bullmastiff	large	5	1	0	3	25	2	1	2	2	0	0	NA	low	low	low	low	low	low	low	low	high	high	high	moderate	moderate	moderate	moderate	0.550151	moderate	-1.09855	low	low	low	high	low	low	low	moderate	high
1179	swedish_vallhund	small	2	1	0	4	26	2	1	2	4	2	0	1.89713	low	low	low	low	low	low	low	low	low	low	low	low	moderate	moderate	moderate	-1.07009	low	-0.948537	low	low	low	low	low	low	low	moderate	moderate
1180	parson_russell_terrier	small	3	1	1	NA	NA	1	1	1	4	2	2	2.42945	high	moderate	moderate	high	high	low	high	unc	high	unc	high	low	low	low	low	1.07923	high	-0.105749	moderate	low	low	low	low	low	low	low	low
1181	parson_russell_terrier	small	12	1	1	1	25	4	1	1	2	0	1	2.60842	low	moderate	low	moderate	unc	moderate	moderate	low	high	low	high	moderate	unc	unc	unc	1.05039	high	2.45691	high	low	low	low	low	low	moderate	low	moderate
1182	staffordshire_bull_terrier	medium	6	1	0	2	NA	2	1	1	3	NA	1	-0.363606	low	low	unc	unc	low	moderate	moderate	high	high	moderate	high	moderate	unc	low	unc	-0.523683	moderate	0.226287	moderate	moderate	low	low	low	low	moderate	moderate	moderate
1183	lagotto_romagnolo	medium	3.3	2	0	3	21	3	1	1	3	NA	1	0.717607	high	high	low	high	low	low	low	low	low	unc	unc	moderate	unc	low	unc		unc		unc	low	low	low	low	low	low	low	low
1184	jack_russell_terrier	small	2	1	0	2	NA	1	2	2	3	2	2	-1.87583	low	moderate	low	moderate	low	low	low	unc	unc	unc	unc	unc	unc	unc	unc	2.24361	high	0.986331	high	low	low	low	high	low	low	low	high
1185	white_swiss_shepherd	large	1.6	1	1	NA	21	2	2	2	3	NA	2	NA	low	low	low	low	low	low	low	low	high	low	high	high	unc	unc	unc	2.39823	high	1.57166	high	low	low	low	low	low	low	moderate	moderate
1186	parson_russell_terrier	small	11	1	1	4	NA	2	1	1	1	0	3	0.686256	low	moderate	low	moderate	low	moderate	moderate	moderate	moderate	unc	moderate	low	moderate	moderate	moderate	0.165129	moderate	0.548006	high	moderate	low	moderate	low	low	low	low	moderate
1187	brittany	medium	4	1	1	4	16	2	2	2	2	2	1	NA	low	low	high	high	low	low	low	low	low	moderate	moderate	unc	moderate	moderate	moderate	1.07913	high	2.50415	high	low	low	low	low	low	low	low	low
1188	shetland_sheepdog	medium	8	1	0	1	21	5	2	2	2	2	0	NA	low	low	low	low	low	moderate	moderate	high	high	unc	high	moderate	moderate	moderate	moderate	-0.13389	moderate	-0.219517	moderate	low	moderate	moderate	low	low	moderate	high	high
1189	lagotto_romagnolo	medium	5.2	2	1	3	20	2	2	1	3	1	1	NA	low	moderate	moderate	moderate	low	moderate	moderate	high	high	unc	high	high	low	unc	unc	-0.253071	moderate	-0.604056	moderate	low	low	high	low	low	moderate	low	high
1190	welsh_springer_spaniel	medium	1.6	2	0	NA	25	5	2	2	3	2	1	-0.316024	low	low	low	low	low	low	low	low	low	low	low	unc	unc	unc	unc	0.0815869	moderate	-0.418765	moderate	low	low	low	low	low	low	low	low
1191	german_shepherd	large	3.5	1	0	3	20	1	2	2	2	2	0	-1.83494	low	low	low	low	low	low	low	low	low	low	low	low	low	low	low	-1.13746	low	-0.42295	moderate	low	low	low	low	low	low	low	low
1192	bernese_mountain_dog	large	8	2	1	2	24	2	2	1	2	2	2	0.384538	high	low	low	high	low	low	low	low	high	high	high	high	low	low	low	-1.07009	low	-0.948537	low	low	low	low	low	low	low	low	low
1193	white_swiss_shepherd	large	3.2	1	0	3	21	2	1	2	4	1	0	-2.10835	low	unc	high	high	moderate	low	moderate	low	low	low	low	high	low	low	low	-0.270251	moderate	0.164328	moderate	low	low	low	low	low	moderate	low	moderate
1194	cairn_terrier	small	11.5	1	1	3	23	5	1	1	3	0	1	2.00515	low	low	low	low	low	moderate	moderate	high	high	unc	high	moderate	low	unc	unc	1.253	high	-0.156948	moderate	low	low	low	low	low	high	moderate	high
1195	other_breed	large	12	1	1	2	22	2	2	2	2	1	2	-0.852506	low	low	low	low	low	low	low	low	low	high	high	moderate	moderate	moderate	moderate	0.847871	high	-0.78605	low	low	low	low	moderate	low	low	moderate	moderate
1196	bullmastiff	large	2.3	2	0	3	22	4	1	2	3	1	1	-0.433929	low	low	low	low	low	low	low	low	low	unc	unc	moderate	unc	unc	unc	0.350284	moderate	-0.590268	moderate	low	moderate	low	low	low	low	low	moderate
1197	spanish_water_dog	medium	3	1	0	2	22	1	1	1	2	1	2	-0.647699	low	moderate	moderate	moderate	low	low	low	low	low	high	high	low	low	low	low	-1.13625	low	-0.682119	moderate	moderate	low	low	low	low	low	low	moderate
1198	golden_retriever	large	0.8	1	0	4	26	3	1	2	3	2	1	-0.758819	low	low	low	low	low	low	low	low	unc	unc	unc	high	low	low	low	-1.46593	low	-1.14221	low	moderate	low	low	low	low	low	low	moderate
1199	papillon	small	4	2	0	3	19	5	2	2	1	0	2	0.642644	low	low	low	low	low	low	low	low	low	unc	unc	moderate	low	low	low		unc		unc	low	low	low	low	low	low	low	low
1200	american_staffordshire_terrier	medium	7.5	2	1	1	27	4	2	2	3	2	2	1.82009	low	low	low	low	low	low	low	low	low	low	low	low	low	low	low	-0.574256	moderate	-0.0394697	moderate	low	low	low	low	low	moderate	low	moderate
1201	shetland_sheepdog	medium	0.7	2	0	2	25	1	1	1	3	NA	1	NA	low	low	low	low	low	low	low	unc	low	low	unc	moderate	moderate	moderate	moderate	0.0306024	moderate	-0.361226	moderate	low	low	low	low	low	low	moderate	moderate
1202	irish_wolfhound	large	1.5	1	0	3	19	3	1	2	2	1	1	NA	low	low	low	low	low	moderate	moderate	low	low	low	low	unc	moderate	moderate	moderate	0.789228	high	1.02064	high	low	low	low	low	low	moderate	moderate	moderate
1203	german_shepherd	large	1.5	1	0	3	21	1	2	2	3	2	0	-1.83494	low	low	low	low	low	low	low	low	low	low	low	low	low	low	low	-1.48269	low	-0.12483	moderate	low	low	low	low	low	moderate	low	moderate
1204	golden_retriever	large	9	1	1	2	24	1	2	2	2	0	0	1.21325	low	low	low	low	low	low	low	low	low	low	low	unc	low	low	low	0.347084	moderate	0.477342	moderate	low	low	low	low	low	low	low	low
1205	parson_russell_terrier	small	3	2	0	2	21	3	2	2	3	2	3	0.382284	low	low	low	low	low	low	low	low	high	high	high	unc	low	low	low	-0.620965	moderate	-0.0657989	moderate	low	low	low	low	low	low	low	low
1206	welsh_corgi_pembroke	small	8	2	1	2	24	5	2	2	2	1	2	NA	moderate	low	moderate	moderate	low	low	low	unc	high	unc	high	moderate	low	low	low	-0.761835	moderate	-0.588024	moderate	moderate	low	low	low	low	low	moderate	moderate
1207	golden_retriever	large	4.5	1	0	4	26	2	1	2	3	2	3	0.899368	low	low	low	low	moderate	low	moderate	low	unc	low	unc	moderate	low	low	low	0.577635	moderate	-0.59684	moderate	moderate	low	low	low	low	low	moderate	moderate
1208	american_staffordshire_terrier	medium	5.3	1	0	2	25	4	1	2	2	NA	0	-1.22726	moderate	low	moderate	moderate	low	low	low	unc	high	unc	high	high	moderate	high	high	0.731776	high	-0.00294978	moderate	low	low	low	low	low	low	low	low
1209	white_swiss_shepherd	large	1.3	2	0	2	23	2	1	1	3	2	1	0.657168	low	moderate	low	moderate	low	low	low	low	low	unc	unc	unc	unc	low	unc	-0.159623	moderate	-0.791981	low	low	low	low	low	low	low	high	high
1210	parson_russell_terrier	small	3.5	1	0	3	18	2	2	2	NA	2	0	-0.750276	high	moderate	low	high	low	high	high	low	low	unc	unc	high	low	unc	unc	0.216681	moderate	-0.403349	moderate	low	moderate	low	low	low	low	low	moderate
1211	finnish_lapponian_dog	medium	1.7	1	0	1	25	2	1	2	3	2	1	0.395971	low	low	low	low	low	low	low	low	low	low	low	moderate	low	low	low	0.157227	moderate	-0.351137	moderate	low	low	low	low	low	moderate	low	moderate
1212	tibetan_spaniel	small	5	1	0	4	23	1	2	1	3	1	2	NA	low	low	low	low	low	low	low	low	low	low	low	moderate	low	low	low		unc		unc	low	low	low	low	low	high	high	high
1213	welsh_corgi_pembroke	small	8	2	0	2	23	2	2	2	3	1	2	NA	low	low	low	low	low	high	high	unc	high	high	high	unc	low	low	low	0.00063183	moderate	-0.910722	low	low	low	low	low	low	low	moderate	moderate
1214	shetland_sheepdog	medium	7	2	0	3	15	2	2	1	2	0	2	NA	low	low	low	low	low	high	high	high	unc	unc	high	unc	low	low	low	-1.34722	low	-0.750546	low	low	low	low	low	low	low	moderate	moderate
1215	golden_retriever	large	6	1	1	1	18	3	2	1	3	0	1	NA	low	low	low	low	low	low	low	low	high	high	high	unc	low	low	low	1.23766	high	-0.69541	moderate	low	low	low	low	low	low	moderate	moderate
1216	golden_retriever	large	2.8	2	0	4	21	3	1	1	2	1	2	1.574	high	moderate	moderate	high	low	low	low	low	high	unc	high	high	low	low	low	0.20221	moderate	-0.205722	moderate	low	low	moderate	low	low	moderate	low	moderate
1217	bullmastiff	large	3	2	0	4	17	3	2	2	2	1	1	-2.02342	low	low	high	high	low	low	low	low	unc	unc	unc	moderate	low	low	low	0.474323	moderate	-0.626428	moderate	low	low	low	low	low	low	low	low
1218	white_swiss_shepherd	large	4	1	0	3	23	5	2	2	4	2	0	-0.295598	low	high	low	high	low	low	low	low	low	low	low	low	moderate	moderate	moderate	0.891873	high	3.17098	high	low	low	low	high	low	moderate	low	high
1219	staffordshire_bull_terrier	medium	3	2	0	1	19	1	1	2	3	2	0	NA	low	low	low	low	low	low	low	low	low	low	low	unc	low	low	low	-1.34722	low	-0.750546	low	low	low	low	low	low	low	low	low
1220	wirehaired_miniature_dachshund	small	0.8	2	0	3	24	3	2	2	2	0	1	NA	low	low	high	high	low	low	low	unc	high	unc	high	moderate	moderate	moderate	moderate	0.0670693	moderate	-0.00109453	moderate	high	low	low	low	low	low	low	high
1221	shetland_sheepdog	medium	1.2	2	0	NA	25	2	1	1	3	2	2	1.70937	low	moderate	low	moderate	low	moderate	moderate	low	moderate	unc	moderate	moderate	low	low	low	-0.30735	moderate	-0.0951889	moderate	low	low	low	low	low	low	low	low
1222	golden_retriever	large	4.8	1	1	2	21	2	2	2	3	2	3	NA	low	low	high	high	low	moderate	moderate	high	high	high	high	high	unc	low	unc	-0.122176	moderate	-0.965398	low	low	low	low	low	low	low	low	low
1223	american_staffordshire_terrier	medium	0.5	2	0	2	20	1	2	2	2	2	2	0.416137	low	low	low	low	low	moderate	moderate	low	low	unc	unc	moderate	unc	low	unc	0.0219435	moderate	0.480005	moderate	low	low	moderate	low	low	moderate	low	moderate
1224	american_staffordshire_terrier	medium	1.4	2	0	2	18	2	1	2	3	0	3	-1.37816	low	low	low	low	low	moderate	moderate	high	high	unc	high	unc	low	low	low	0.0702017	moderate	-0.0939724	moderate	low	low	low	low	low	low	moderate	moderate
1225	lagotto_romagnolo	medium	1.8	2	0	NA	22	2	1	2	2	1	3	0.709462	low	low	moderate	moderate	low	moderate	moderate	high	moderate	moderate	high	high	low	unc	unc	1.68771	high	0.747036	high	low	low	moderate	low	low	low	high	high
1226	shetland_sheepdog	medium	5	2	0	2	21	1	1	2	3	2	1	-0.890114	low	high	low	high	low	low	low	low	low	low	low	unc	unc	unc	unc	-0.908024	low	0.0910603	moderate	low	low	low	low	low	low	moderate	moderate
1227	border_collie	large	3.3	2	0	2	22	1	2	2	3	2	2	2.06401	low	low	low	low	low	low	low	low	low	low	low	moderate	low	low	low	-1.46593	low	-1.14221	low	low	low	low	low	low	low	low	low
1228	american_staffordshire_terrier	medium	2.5	1	0	3	15	4	2	2	1	1	3	0.943273	low	moderate	high	high	high	low	high	low	low	low	low	unc	moderate	moderate	moderate	4.37136	high	5.13023	high	high	low	high	high	low	moderate	high	high
1229	west_highland_white_terrier	small	12	2	1	NA	25	5	2	1	1	0	1	-0.588184	low	low	low	low	low	moderate	moderate	low	low	low	low	moderate	unc	unc	unc	-0.907506	low	-1.17659	low	low	low	low	low	low	low	low	low
1230	rottweiler	large	6	1	1	2	19	2	2	2	2	2	0	-2.02365	low	low	low	low	low	low	low	low	high	low	high	moderate	low	low	low	0.140619	moderate	-0.753145	low	low	low	moderate	low	low	moderate	low	moderate
1231	golden_retriever	large	3	1	0	4	19	2	1	1	2	2	3	NA	low	low	moderate	moderate	low	moderate	moderate	low	moderate	high	high	moderate	moderate	moderate	moderate	-0.182439	moderate	0.122367	moderate	low	low	moderate	low	low	low	moderate	moderate
1232	brittany	medium	2	2	0	1	21	2	1	2	3	1	2	-1.47446	low	low	low	low	low	low	low	low	low	low	low	low	low	low	low	-0.0383697	moderate	-0.423018	moderate	low	low	low	low	low	low	low	low
1233	parson_russell_terrier	small	8.8	1	0	3	19	2	2	2	2	2	0	-0.750276	low	moderate	low	moderate	low	moderate	moderate	high	high	moderate	high	high	low	unc	unc	-0.134108	moderate	-0.981693	low	low	moderate	low	low	low	moderate	low	moderate
1234	labrador_retriever	large	1.2	2	0	2	24	5	2	2	3	2	1	-0.269356	low	low	low	low	low	low	low	low	low	low	low	low	unc	low	unc	-0.947584	low	-0.96699	low	low	low	low	low	low	low	low	low
1235	golden_retriever	large	1	1	0	2	23	2	1	1	3	2	2	-1.76182	low	low	low	low	low	low	low	low	low	unc	unc	moderate	unc	low	unc	0.147756	moderate	-0.685184	moderate	moderate	low	low	low	low	low	moderate	moderate
1236	longhaired_miniature_dachshund	small	3	1	0	NA	NA	2	1	2	3	2	0	2.84448	high	moderate	moderate	high	low	low	low	low	low	low	low	high	unc	low	unc	0.36827	moderate	0.065508	moderate	low	low	moderate	low	low	moderate	high	high
1237	west_highland_white_terrier	small	8	2	0	NA	24	5	2	2	2	0	1	-0.588184	low	low	high	high	low	low	low	low	low	low	low	moderate	low	unc	unc	-1.13625	low	-0.682119	moderate	low	low	low	low	low	low	low	low
1238	golden_retriever	large	3	2	0	2	20	2	1	2	3	2	1	0.882875	low	moderate	low	moderate	low	low	low	low	low	high	high	high	low	low	low	0.144624	moderate	-0.592306	moderate	low	low	low	low	low	low	low	low
1239	irish_wolfhound	large	2.8	2	1	4	17	2	2	2	4	2	3	NA	high	low	high	high	low	low	low	low	low	low	low	moderate	unc	low	unc	-0.733619	moderate	-0.354431	moderate	low	low	low	low	low	moderate	low	moderate
1240	border_collie	large	7.5	1	1	3	26	1	1	1	2	1	3	2.26955	low	low	moderate	moderate	low	high	high	high	high	low	high	moderate	unc	unc	unc	-0.716409	moderate	-0.492115	moderate	low	low	low	low	low	low	low	low
1241	shetland_sheepdog	medium	5	2	0	2	20	1	2	1	3	2	2	2.06401	high	high	low	high	moderate	low	moderate	low	low	low	low	moderate	low	low	low	-1.1133	low	-0.646063	moderate	low	low	low	low	low	low	low	low
1242	shetland_sheepdog	medium	3	1	0	4	20	2	2	2	2	2	2	-1.92892	low	low	low	low	moderate	low	moderate	low	low	low	low	unc	unc	unc	unc	0.864114	high	-0.535788	moderate	low	low	low	low	low	low	low	low
1243	nova_scotia_duck_tolling_retriever	medium	3	2	0	3	20	1	1	1	2	NA	3	-0.386849	low	low	high	high	moderate	moderate	moderate	low	high	unc	high	unc	moderate	moderate	moderate	0.294579	moderate	0.907628	high	low	low	moderate	low	low	low	moderate	moderate
1244	bullmastiff	large	3	1	0	4	28	3	1	2	3	2	2	1.15538	low	low	low	low	low	low	low	low	low	low	low	moderate	low	low	low	-1.09238	low	-1.30184	low	low	low	moderate	low	low	moderate	low	moderate
1245	nova_scotia_duck_tolling_retriever	medium	0.6	2	0	4	23	3	1	2	4	1	0	-1.74327	low	low	low	low	low	low	low	unc	high	low	high	unc	moderate	moderate	moderate	2.81478	high	3.79022	high	low	low	low	low	low	low	moderate	moderate
1246	nova_scotia_duck_tolling_retriever	medium	2.9	1	1	2	24	2	2	2	4	2	2	NA	low	low	low	low	unc	low	unc	low	low	low	low	low	low	low	low	-1.03326	low	-0.932959	low	low	low	low	low	low	low	moderate	moderate
1247	nova_scotia_duck_tolling_retriever	medium	3	1	1	NA	17	5	2	2	4	2	1	NA	high	moderate	low	high	low	low	low	low	moderate	unc	moderate	moderate	low	low	low	-0.732214	moderate	1.07951	high	low	low	moderate	low	low	moderate	moderate	moderate
1248	shetland_sheepdog	medium	1	1	0	3	20	5	1	2	3	NA	0	0.63856	moderate	low	low	moderate	low	low	low	low	high	unc	high	unc	low	low	low	0.0912421	moderate	-0.421846	moderate	low	low	low	low	low	low	low	low
1249	nova_scotia_duck_tolling_retriever	medium	1	2	0	2	27	2	1	1	3	2	1	NA	low	low	low	low	low	low	low	low	low	low	low	moderate	low	low	low	-0.195026	moderate	0.614532	high	moderate	low	low	low	low	low	low	moderate
1250	finnish_hound	large	8	2	0	3	21	2	2	2	1	1	1	NA	low	low	low	low	unc	low	unc	low	high	high	high	moderate	moderate	moderate	moderate	3.0497	high	0.381756	moderate	low	low	low	low	low	moderate	low	moderate
1251	cavalier_king_charles_spaniel	small	5	2	1	4	20	3	2	1	2	NA	0	-0.991432	low	low	low	low	low	low	low	low	low	unc	unc	moderate	low	low	low	0.189207	moderate	-0.697763	moderate	low	low	low	low	low	low	low	low
1252	white_swiss_shepherd	large	7	2	0	3	14	3	1	1	1	0	1	NA	moderate	low	moderate	moderate	low	low	low	low	low	low	low	moderate	low	low	low	-0.514912	moderate	-0.757735	low	low	low	moderate	low	low	moderate	moderate	moderate
1253	finnish_lapponian_dog	medium	4	1	0	2	26	1	2	1	2	0	3	NA	low	low	low	low	low	low	low	low	low	low	low	moderate	low	low	low	-0.947584	low	-0.96699	low	low	low	low	low	low	low	low	low
1254	flat_coated_retriever	large	4	1	0	3	17	2	2	2	2	2	3	1.56959	low	low	low	low	low	low	low	low	low	low	low	high	low	low	low	-0.809687	low	-0.623363	moderate	low	low	low	low	low	low	moderate	moderate
1255	german_shepherd	large	1.6	2	NA	4	20	3	2	2	3	2	1	1.59137	high	low	low	high	low	low	low	low	low	low	low	moderate	low	low	low	0.600076	high	-0.870055	low	low	low	low	low	low	low	low	low
1256	lagotto_romagnolo	medium	9	2	1	2	22	1	2	2	2	2	3	-0.468151	moderate	low	low	moderate	high	low	high	high	high	high	high	moderate	unc	unc	unc	-0.29753	moderate	0.0858349	moderate	low	low	low	low	low	low	low	low
1257	shetland_sheepdog	medium	0.3	2	0	2	22	2	1	1	3	2	1	0.0799322	low	low	low	low	low	moderate	moderate	unc	unc	unc	unc	moderate	unc	unc	unc	-0.14186	moderate	-0.143928	moderate	low	low	low	high	moderate	low	low	high
1258	american_staffordshire_terrier	medium	7.5	1	0	2	22	1	1	2	2	2	3	NA	low	low	low	low	low	low	low	low	low	low	low	moderate	low	low	low	-0.562507	moderate	0.574502	high	low	low	low	low	low	moderate	moderate	moderate
1259	papillon	small	2	1	1	2	24	4	1	1	2	0	3	0.466092	low	high	low	high	moderate	moderate	moderate	low	low	unc	unc	high	low	low	low	-0.676032	moderate	0.0321532	moderate	low	low	moderate	low	low	low	low	moderate
1260	golden_retriever	large	7	1	0	3	26	2	2	1	3	1	0	NA	moderate	low	low	moderate	low	low	low	high	low	high	high	high	low	unc	unc	0.412066	moderate	-0.902427	low	moderate	low	moderate	low	low	low	moderate	moderate
1261	papillon	small	7	2	0	3	22	5	2	1	2	1	1	-0.17438	low	low	low	low	low	low	low	low	high	unc	high	moderate	low	low	low	-1.28105	low	-1.01696	low	low	high	low	low	low	low	low	high
1262	staffordshire_bull_terrier	medium	3.5	1	1	3	22	2	1	1	2	2	1	NA	low	low	low	low	low	low	low	low	low	unc	unc	low	low	low	low	-0.973675	low	-0.910167	low	high	low	moderate	low	low	low	moderate	high
1263	nova_scotia_duck_tolling_retriever	medium	2.7	2	0	3	18	2	1	1	3	2	1	0.870421	low	low	low	low	low	moderate	moderate	high	high	unc	high	unc	low	low	low	-0.111483	moderate	1.5813	high	low	low	moderate	low	low	low	low	moderate
1264	west_highland_white_terrier	small	11.5	1	0	2	25	1	2	1	3	1	1	-1.84487	low	low	low	low	low	low	low	low	high	high	high	low	low	unc	unc	-0.477591	moderate	-0.770406	low	low	low	low	low	low	low	low	low
1265	german_shepherd	large	7	2	0	2	24	3	2	2	1	0	0	-0.150289	moderate	moderate	high	high	low	low	low	low	low	low	low	high	low	unc	unc	-0.670702	moderate	-0.395676	moderate	low	low	low	low	low	moderate	moderate	moderate
1266	golden_retriever	large	5.5	2	1	3	25	2	2	1	3	NA	3	NA	low	low	low	low	low	low	low	low	low	moderate	moderate	high	moderate	moderate	moderate	-0.237088	moderate	1.64307	high	low	low	low	low	moderate	high	moderate	high
1267	parson_russell_terrier	small	2	2	0	4	24	3	1	2	3	NA	1	NA	low	moderate	low	moderate	low	low	low	low	low	high	high	unc	low	low	low		unc		unc	low	low	low	low	low	low	low	low
1268	golden_retriever	large	8.5	2	0	2	20	2	2	2	3	1	3	NA	low	moderate	low	moderate	low	low	low	low	low	low	low	unc	unc	moderate	moderate	-0.47123	moderate	-0.530894	moderate	low	low	low	low	low	low	low	low
1269	nova_scotia_duck_tolling_retriever	medium	4	1	0	2	21	3	1	1	2	2	3	0.527939	low	low	low	low	low	low	low	high	high	low	high	low	unc	low	unc	0.288112	moderate	2.70512	high	low	low	low	low	low	low	low	low
1270	longhaired_miniature_dachshund	small	3.5	1	0	4	23	3	1	1	1	NA	2	0.778775	low	low	low	low	low	low	low	low	high	unc	high	high	high	moderate	high	0.250482	moderate	0.274329	moderate	low	low	low	low	low	low	moderate	moderate
1271	nova_scotia_duck_tolling_retriever	medium	2	2	0	3	26	2	2	2	2	2	2	NA	low	low	low	low	low	low	low	low	low	unc	unc	high	unc	low	unc	-0.0287105	moderate	-0.628725	moderate	low	low	low	low	low	low	low	low
1272	other_breed	medium	3	1	1	3	25	1	2	2	3	2	2	-0.314013	low	low	low	low	low	low	low	low	low	low	low	unc	low	low	low	0.355614	moderate	-1.0181	low	low	low	low	low	low	low	low	low
1273	bullmastiff	large	3	2	0	4	25	3	2	2	4	2	2	-2.23582	low	low	low	low	low	low	low	low	low	low	low	low	low	low	low	-0.910758	low	-0.951412	low	low	low	low	low	low	moderate	low	moderate
1274	welsh_corgi_cardigan	small	0.8	1	0	4	20	1	1	2	3	2	1	1.59704	low	moderate	low	moderate	low	low	low	low	low	unc	unc	high	low	low	low	0.640012	high	-0.453137	moderate	unc	low	moderate	low	low	low	moderate	moderate
1275	other_breed	small	3.3	1	1	4	13	3	1	1	4	0	2	-0.205924	high	high	moderate	high	moderate	low	moderate	high	moderate	unc	high	moderate	low	unc	unc	0.616065	high	0.149513	moderate	low	low	moderate	low	low	low	low	moderate
1276	nova_scotia_duck_tolling_retriever	medium	3	1	1	4	23	3	1	1	2	2	2	NA	low	low	low	low	low	low	low	high	high	high	high	unc	low	low	low	-0.171337	moderate	-0.0460999	moderate	low	low	moderate	low	moderate	low	high	high
1277	welsh_corgi_pembroke	small	11	2	1	4	28	2	2	2	3	1	2	NA	low	low	low	low	low	low	low	high	high	moderate	high	moderate	low	moderate	moderate	-1.03326	low	-0.932959	low	low	low	low	low	low	low	low	low
1278	belgian_shepherd_groenendael	large	7	2	0	3	17	2	2	2	1	2	1	NA	low	moderate	low	moderate	moderate	moderate	moderate	low	high	low	high	high	moderate	moderate	moderate	2.35059	high	3.34576	high	low	low	moderate	high	low	low	low	high
1279	other_breed	large	5	2	0	2	21	4	2	1	4	0	1	-1.33	moderate	low	low	moderate	high	low	high	high	high	unc	high	low	unc	low	unc	0.939465	high	0.435504	moderate	low	low	low	low	low	high	low	high
1280	lagotto_romagnolo	medium	7	1	0	2	22	1	2	2	2	2	3	-0.468151	low	moderate	low	moderate	low	low	low	high	high	high	high	low	moderate	moderate	moderate	-1.46593	low	-1.14221	low	low	low	low	low	low	low	low	low
1281	german_shepherd	large	1.7	1	0	4	24	5	1	2	2	1	0	0.535766	low	low	low	low	low	low	low	low	moderate	unc	moderate	moderate	low	low	low	0.0840365	moderate	0.0563602	moderate	low	moderate	low	low	low	low	low	moderate
1282	staffordshire_bull_terrier	medium	0.7	2	0	NA	18	2	1	2	3	2	1	0.935956	low	low	low	low	low	low	low	unc	low	unc	unc	low	low	low	low	-0.696538	moderate	-1.10816	low	low	low	low	low	low	low	low	low
1283	white_swiss_shepherd	large	7	2	1	4	18	1	1	2	2	0	0	1.25521	low	low	low	low	low	low	low	low	moderate	low	moderate	moderate	low	low	low		unc		unc	low	low	moderate	low	low	low	low	moderate
1284	welsh_springer_spaniel	medium	7	1	0	3	17	2	2	2	2	2	3	1.56959	high	high	moderate	high	high	high	high	high	high	high	high	unc	moderate	moderate	moderate	0.93639	high	0.143265	moderate	low	low	low	low	low	low	moderate	moderate
1285	lagotto_romagnolo	medium	6	1	0	3	18	2	1	1	1	0	0	-1.31917	low	moderate	high	high	moderate	moderate	moderate	high	high	unc	high	high	moderate	moderate	moderate	0.897789	high	2.57113	high	low	low	high	low	low	low	high	high
1286	boxer	large	5	1	1	2	21	2	2	2	1	2	1	-1.36794	low	low	low	low	low	low	low	low	moderate	low	moderate	high	low	low	low	0.0416505	moderate	-0.835683	low	low	low	moderate	low	low	low	low	moderate
1287	cavalier_king_charles_spaniel	small	5	2	1	4	21	2	2	1	2	2	2	1.41492	low	high	high	high	low	low	low	high	high	high	high	high	moderate	moderate	moderate	1.24675	high	0.339049	moderate	moderate	low	low	high	low	low	low	high
1288	golden_retriever	large	4	2	0	2	14	4	2	2	3	2	0	NA	low	moderate	low	moderate	low	low	low	low	low	low	low	unc	low	low	low	0.141475	moderate	-0.865398	low	low	low	low	low	low	low	moderate	moderate
1289	nova_scotia_duck_tolling_retriever	medium	3.2	2	0	3	31	4	1	2	3	2	1	-0.751913	low	low	low	low	low	low	low	low	low	low	low	moderate	low	low	low	1.94665	high	0.510371	high	low	low	low	low	low	low	high	high
1290	white_swiss_shepherd	large	7	1	0	3	23	2	2	1	2	0	1	0.797737	low	low	moderate	moderate	low	low	low	low	low	low	low	moderate	low	low	low	-0.555469	moderate	-0.985658	low	low	low	moderate	low	low	moderate	low	moderate
1291	french_bulldog	small	5.5	2	0	1	22	2	2	2	3	1	0	-1.74209	low	low	low	low	low	low	low	low	low	low	low	high	low	low	low	-1.23177	low	-0.133703	moderate	low	low	moderate	low	low	low	moderate	moderate
1292	other_breed	small	4.3	2	0	4	8	2	2	2	3	2	1	0.304133	low	low	low	low	low	low	low	low	low	low	low	moderate	unc	low	unc	-0.477591	moderate	-0.770406	low	low	low	low	low	low	low	moderate	moderate
1293	german_shepherd	large	4	1	0	3	29	2	2	2	3	2	2	NA	low	low	low	low	low	low	low	low	low	low	low	low	unc	unc	unc	-1.5635	low	0.691556	high	low	low	low	low	low	low	moderate	moderate
1294	border_collie	large	2	1	0	2	28	2	1	1	3	2	1	2.29403	low	low	low	low	low	low	low	low	low	low	low	low	low	low	low	-1.5321	low	-0.875795	low	low	low	low	low	low	low	low	low
1295	belgian_shepherd_tervueren	large	9	1	0	1	17	2	2	1	3	2	0	0.77354	low	low	low	low	low	low	low	high	high	high	high	moderate	low	low	low	-1.10232	low	0.167395	moderate	low	low	low	low	low	low	low	low
1296	american_staffordshire_terrier	medium	1	2	0	2	19	5	2	2	2	2	1	0.351295	low	low	low	low	low	low	low	low	moderate	low	moderate	moderate	moderate	moderate	moderate	0.262948	moderate	1.10123	high	low	moderate	moderate	moderate	low	moderate	low	moderate
1297	lagotto_romagnolo	medium	3	2	0	NA	23	1	2	2	2	2	3	-0.468151	low	low	low	low	low	low	low	low	low	low	low	low	moderate	moderate	moderate	-0.596299	moderate	-1.16207	low	low	low	low	low	low	low	low	low
1298	german_shepherd	large	5	2	0	NA	23	3	2	2	1	1	0	-0.150289	low	moderate	low	moderate	low	low	low	low	low	moderate	moderate	unc	low	low	low	0.955081	high	1.65012	high	low	low	high	low	moderate	high	low	high
1299	irish_wolfhound	large	4	2	0	4	23	5	1	2	3	1	1	-1.096	moderate	low	low	moderate	low	moderate	moderate	low	moderate	low	moderate	moderate	low	unc	unc	1.39651	high	-0.290889	moderate	low	low	high	low	low	low	low	high
1300	irish_wolfhound	large	0.4	1	0	3	26	1	1	2	4	0	2	-0.175884	low	low	low	low	low	moderate	moderate	unc	unc	unc	unc	moderate	unc	unc	unc		unc		unc	low	low	low	low	low	moderate	low	moderate
1301	great_dane	large	8.5	1	0	4	23	2	1	2	4	NA	2	0.805326	low	low	low	low	low	moderate	moderate	low	low	unc	unc	moderate	low	low	low	-0.696538	moderate	-1.10816	low	low	low	low	low	low	low	moderate	moderate
1302	golden_retriever	large	3.7	1	1	3	18	2	2	1	1	0	2	-1.99061	low	moderate	low	moderate	low	low	low	high	high	high	high	high	low	low	low	-0.566022	moderate	-0.53945	moderate	low	low	low	low	low	low	low	low
1303	american_staffordshire_terrier	medium	1.3	2	0	2	25	2	2	2	2	2	2	1.74371	moderate	low	low	moderate	low	low	low	low	low	unc	unc	moderate	low	low	low	-0.0338698	moderate	-1.03561	low	low	low	low	low	low	low	low	low
1304	white_swiss_shepherd	large	9	1	1	2	27	2	2	2	3	0	2	-2.11259	moderate	low	low	moderate	high	low	high	low	low	low	low	low	low	low	low	-0.765839	low	-0.748862	moderate	low	low	low	low	low	low	low	low
1305	whippet	medium	4	2	1	4	25	2	2	2	2	2	3	-0.980567	low	low	low	low	low	low	low	low	moderate	unc	moderate	low	low	low	low	0.507452	moderate	-0.698559	moderate	low	low	low	low	low	low	low	low
1306	german_shepherd	large	4	2	0	1	21	3	1	2	3	NA	0	-1.49788	low	high	low	high	moderate	low	moderate	low	low	low	low	moderate	low	low	low	0.248695	moderate	0.34933	moderate	low	low	low	low	low	low	moderate	moderate
1307	welsh_corgi_pembroke	small	1.8	2	0	4	21	1	1	1	2	2	3	2.21096	low	low	low	low	low	moderate	moderate	moderate	low	unc	moderate	moderate	moderate	moderate	moderate	-0.348847	moderate	0.442701	moderate	moderate	low	low	low	low	low	high	high
1308	german_shepherd	large	6.3	2	0	3	13	1	1	2	3	NA	3	-0.158355	moderate	low	low	moderate	low	low	low	low	low	low	low	moderate	low	low	low	-0.407417	moderate	-0.875986	low	low	low	low	moderate	low	low	low	moderate
1309	hovawart	large	4	2	0	4	20	2	2	2	3	2	0	0.0820598	low	low	low	low	low	low	low	low	low	low	low	moderate	low	low	low	-1.09238	low	-1.30184	low	low	low	low	low	low	low	low	low
1310	west_highland_white_terrier	small	9.5	2	1	NA	26	1	2	2	3	1	1	-1.84487	low	low	low	low	low	low	low	low	low	low	low	moderate	low	low	low	2.44654	high	0.86208	high	low	low	high	low	low	low	moderate	high
1311	american_staffordshire_terrier	medium	1.1	2	0	2	34	2	2	2	NA	2	3	NA	low	low	low	low	low	low	low	low	low	unc	unc	low	unc	low	unc	-1.28105	low	-1.01696	low	low	low	low	low	low	low	low	low
1312	leonberger	large	0.6	1	0	2	25	4	2	2	1	0	0	-1.63117	low	low	low	low	low	low	low	unc	low	unc	unc	moderate	low	low	low	1.89204	high	-0.345327	moderate	low	low	moderate	low	moderate	high	low	high
1313	landseer	large	6	1	1	2	17	4	2	2	2	2	1	NA	low	low	low	low	low	low	low	low	low	low	low	moderate	low	low	low	0.189207	moderate	-0.697763	moderate	low	low	low	low	low	moderate	low	moderate
1314	boston_terrier	medium	0.8	2	1	3	23	3	1	2	3	0	3	-0.253825	low	low	low	low	low	low	low	unc	moderate	unc	moderate	unc	unc	low	unc	-0.957761	low	-0.238816	moderate	low	low	high	low	low	moderate	moderate	high
1315	coton_de_tulear	small	1.3	1	0	2	21	4	2	1	4	1	1	0.562465	moderate	moderate	low	moderate	low	low	low	low	low	unc	unc	moderate	low	low	low	-0.0212365	moderate	0.0691156	moderate	low	low	low	low	low	low	low	low
1316	lagotto_romagnolo	medium	3	2	0	3	20	5	2	2	2	2	1	NA	low	moderate	low	moderate	low	low	low	moderate	high	high	high	high	low	low	low	-1.35035	low	-0.657668	moderate	low	low	low	low	low	low	moderate	moderate
1317	american_staffordshire_terrier	medium	9	1	0	2	28	1	1	1	3	NA	3	NA	low	low	low	low	low	low	low	low	low	low	low	unc	low	low	low	-0.0725812	moderate	-0.00900703	moderate	low	low	moderate	low	low	moderate	low	moderate
1318	lagotto_romagnolo	medium	4.2	1	0	1	27	2	2	1	3	2	0	0.144509	low	low	low	low	low	low	low	low	low	low	low	moderate	moderate	moderate	moderate	-1.07009	low	-0.948537	low	low	low	low	low	low	low	low	low
1319	other_breed	large	2	2	0	3	24	5	2	2	2	2	1	-1.52656	low	low	low	low	low	low	low	low	low	low	low	low	unc	unc	unc	-0.168939	moderate	0.488254	moderate	low	low	low	low	low	moderate	low	moderate
1320	spanish_water_dog	medium	4.8	1	0	3	17	5	2	2	3	2	0	NA	high	high	low	high	moderate	moderate	moderate	low	high	unc	high	moderate	low	unc	unc	0.940246	high	1.91471	high	low	moderate	low	moderate	low	low	moderate	moderate
1321	other_breed	medium	12	2	1	3	26	2	2	2	3	1	1	NA	low	low	low	low	low	moderate	moderate	low	low	unc	unc	moderate	low	unc	unc	0.328447	moderate	-1.23938	low	low	low	low	low	low	low	low	low
1322	boston_terrier	medium	1.1	2	0	2	23	4	1	1	2	2	1	0.632017	low	low	high	high	low	low	low	low	low	low	low	unc	unc	low	unc	-0.584213	moderate	-0.398438	moderate	low	moderate	low	low	low	low	low	moderate
1323	white_swiss_shepherd	large	6.7	1	1	NA	8	5	2	2	1	0	0	-1.9188	high	low	high	high	high	low	high	low	low	low	low	unc	moderate	high	high	1.36064	high	1.46171	high	low	low	high	low	low	low	moderate	high
1324	spanish_water_dog	medium	7	2	0	1	25	3	1	1	3	NA	2	1.17174	moderate	high	moderate	high	moderate	high	high	high	high	high	high	moderate	low	low	low	-0.719354	moderate	-0.193811	moderate	low	low	low	low	moderate	low	moderate	moderate
1325	cavalier_king_charles_spaniel	small	3.5	2	0	4	26	2	2	2	2	0	1	NA	low	low	low	low	low	low	low	low	low	low	low	moderate	low	low	low	0.583844	moderate	-0.244918	moderate	low	moderate	low	low	low	low	low	moderate
1326	other_breed	large	5	2	0	4	17	2	2	2	3	2	2	NA	low	low	low	low	low	moderate	moderate	low	low	low	low	unc	low	unc	unc		unc		unc	low	low	low	low	low	low	low	low
1327	nova_scotia_duck_tolling_retriever	medium	7	2	0	3	18	3	2	2	2	1	0	-2.0363	low	low	low	low	low	low	low	low	high	high	high	moderate	low	low	low	-0.32811	moderate	-0.466195	moderate	low	low	low	low	low	low	moderate	moderate
1328	bullmastiff	large	7	2	0	3	32	1	2	2	3	1	2	-1.14497	low	low	low	low	low	low	low	low	low	low	low	low	low	low	low	-0.282159	moderate	-1.09136	low	low	low	low	low	low	high	low	high
1329	other_breed	medium	11	1	1	4	23	2	2	2	3	1	1	NA	low	high	low	high	low	low	low	low	moderate	unc	moderate	unc	low	unc	unc	2.35395	high	-0.143975	moderate	low	low	low	low	low	moderate	low	moderate
1330	staffordshire_bull_terrier	medium	5	2	1	4	NA	1	2	2	3	0	1	-0.41077	low	low	low	low	low	low	low	low	low	unc	unc	low	low	low	low	0.175356	moderate	-0.551516	moderate	low	low	low	low	low	moderate	low	moderate
1331	american_staffordshire_terrier	medium	7	1	0	3	NA	1	2	2	2	2	1	-1.63945	low	low	low	low	low	low	low	low	low	low	low	unc	moderate	moderate	moderate	1.20345	high	2.06422	high	low	low	low	low	low	low	low	low
1332	shetland_sheepdog	medium	3	1	0	4	25	5	2	2	3	2	0	NA	low	low	low	low	low	low	low	low	low	low	low	low	low	unc	unc	0.0936391	moderate	-0.534767	moderate	low	low	moderate	low	low	low	moderate	moderate
1333	welsh_corgi_cardigan	small	2.9	2	0	NA	NA	4	1	2	1	2	0	NA	low	low	low	low	low	low	low	low	low	unc	unc	unc	high	moderate	high	-1.00945	low	2.09473	high	moderate	moderate	high	low	low	low	moderate	high
1334	border_collie	large	3	2	1	2	22	2	2	2	2	2	2	-1.36794	high	moderate	low	high	low	low	low	low	low	low	low	low	low	low	low	0.375602	moderate	1.38986	high	low	low	low	moderate	low	low	moderate	moderate
1335	cavalier_king_charles_spaniel	small	4	1	1	3	27	1	2	1	3	NA	0	0.576123	low	low	low	low	low	low	low	high	high	unc	high	high	moderate	moderate	moderate	-1.28105	low	-1.01696	low	low	moderate	low	low	low	low	low	moderate
1336	bullmastiff	large	3	2	0	NA	31	1	2	2	3	1	2	-1.14497	low	low	low	low	low	low	low	low	high	unc	high	moderate	unc	low	unc	-0.596123	moderate	-0.908951	low	low	low	low	low	low	moderate	low	moderate
1337	staffordshire_bull_terrier	medium	2	2	0	2	28	1	2	1	3	2	1	1.87837	low	low	low	low	low	low	low	low	high	unc	high	moderate	low	low	low	-1.32426	low	-0.71449	moderate	low	low	moderate	low	low	low	moderate	moderate
1338	nova_scotia_duck_tolling_retriever	medium	3	2	0	3	25	5	1	1	2	2	2	0.398686	moderate	moderate	high	high	low	low	low	moderate	high	moderate	high	low	low	unc	unc	-0.167916	moderate	0.629561	high	low	low	moderate	low	low	low	low	moderate
1339	nova_scotia_duck_tolling_retriever	medium	7	2	0	2	17	2	2	2	2	1	1	-1.44525	low	moderate	low	moderate	low	low	low	high	high	high	high	moderate	low	unc	unc	1.85835	high	1.13363	high	low	low	low	low	moderate	low	low	moderate
1340	cavalier_king_charles_spaniel	small	6.1	1	0	3	20	1	2	1	3	0	2	1.92697	high	high	low	high	moderate	low	moderate	low	high	unc	high	high	moderate	moderate	moderate	-0.989906	low	-0.28503	moderate	low	low	low	low	low	low	moderate	moderate
1341	labrador_retriever	large	5	2	1	3	24	1	2	2	3	2	2	-1.46481	low	low	low	low	low	low	low	high	high	high	high	low	low	low	low	0.0245473	moderate	-0.464262	moderate	low	low	low	low	low	low	low	low
1342	cocker_spaniel	medium	4	2	1	2	26	2	2	2	2	2	3	0.763266	low	low	low	low	low	high	high	low	low	high	high	low	moderate	moderate	moderate	-0.485824	moderate	-0.270426	moderate	low	low	low	low	low	moderate	moderate	moderate
1343	irish_wolfhound	large	7	2	1	NA	NA	2	2	2	3	NA	0	-2.07842	low	high	low	high	low	low	low	unc	unc	low	unc	moderate	low	unc	unc		unc		unc	low	low	high	low	low	low	low	high
1344	german_shepherd	large	4	1	0	3	21	4	1	2	2	0	1	0.366632	moderate	high	low	high	low	low	low	low	low	low	low	high	low	low	low	0.864114	high	-0.535788	moderate	low	low	low	low	low	low	high	high
1345	finnish_lapponian_dog	medium	5	1	1	2	23	3	2	2	3	1	3	0.387214	low	moderate	low	moderate	low	moderate	moderate	low	low	low	low	unc	unc	low	unc	0.455135	moderate	-0.578387	moderate	low	low	low	low	low	low	low	low
1346	other_breed	large	12.6	2	1	NA	18	2	2	1	1	0	2	NA	high	moderate	moderate	high	moderate	low	moderate	high	high	high	high	moderate	low	unc	unc		unc		unc	low	low	low	low	low	low	low	low
1347	wirehaired_dachshund	small	7	2	0	3	17	2	1	2	1	0	0	NA	low	high	low	high	low	moderate	moderate	moderate	low	low	moderate	moderate	moderate	moderate	moderate	-0.721351	moderate	0.169982	moderate	low	low	low	low	low	low	low	low
1348	brazilian_terrier	medium	7	1	0	3	NA	4	2	2	2	1	2	1.13293	high	moderate	low	high	moderate	moderate	moderate	low	low	low	low	moderate	low	low	low	-0.138608	moderate	-0.369102	moderate	low	low	low	low	low	low	moderate	moderate
1349	brittany	medium	11	2	1	4	24	2	2	1	2	1	2	1.47376	low	low	moderate	moderate	low	low	low	high	high	low	high	high	moderate	moderate	moderate	-0.148835	moderate	0.73042	high	low	low	low	moderate	low	low	moderate	moderate
1350	white_swiss_shepherd	large	2.8	2	1	2	25	3	1	2	4	2	1	0.945383	moderate	high	low	high	low	low	low	low	low	unc	unc	moderate	low	low	low	-1.34722	low	-0.750546	low	low	low	low	low	low	moderate	moderate	moderate
1351	longhaired_miniature_dachshund	small	7	1	1	3	21	1	2	1	2	0	2	1.71535	low	high	low	high	moderate	moderate	moderate	low	low	low	low	high	low	unc	unc	-0.0255881	moderate	0.341211	moderate	low	moderate	moderate	low	moderate	low	moderate	moderate
1352	welsh_corgi_pembroke	small	2	1	1	2	26	2	1	1	2	0	1	2.20175	low	moderate	low	moderate	low	low	low	low	moderate	unc	moderate	moderate	low	low	low	0.136041	moderate	0.0606972	moderate	low	moderate	high	low	low	low	moderate	high
1353	staffordshire_bull_terrier	medium	2.5	2	0	2	20	2	2	2	2	2	1	-0.60077	low	low	low	low	moderate	low	moderate	low	low	low	low	unc	unc	unc	unc	-0.807786	low	0.0371452	moderate	low	low	low	low	low	low	low	low
1354	other_breed	NA	2.3	2	1	2	23	2	2	2	4	2	0	-1.97456	low	low	low	low	low	low	low	low	low	low	low	unc	low	unc	unc	-0.696538	moderate	-1.10816	low	low	low	low	low	low	low	moderate	moderate
1355	shetland_sheepdog	medium	3	1	1	3	5	2	2	2	2	1	3	0.763266	moderate	high	high	high	high	high	high	low	low	high	high	high	unc	unc	unc	3.82176	high	2.8669	high	low	high	high	high	high	low	high	high
1356	american_staffordshire_terrier	medium	3	2	1	2	28	2	1	1	4	2	2	1.87198	low	low	low	low	low	low	low	low	low	low	low	moderate	low	low	low	-1.09238	low	-1.30184	low	low	low	low	low	low	low	high	high
1357	american_staffordshire_terrier	medium	2	1	0	4	22	2	1	1	3	2	2	0.277245	low	low	low	low	low	low	low	low	low	low	low	unc	unc	unc	unc	0.163999	moderate	-0.434922	moderate	low	low	moderate	low	low	low	low	moderate
1358	white_swiss_shepherd	large	5	2	0	3	27	2	1	2	3	2	1	0.873433	low	high	low	high	low	low	low	low	low	low	low	high	low	low	low	-1.40776	low	-0.167596	moderate	low	low	high	low	low	low	high	high
1359	hovawart	large	7	1	0	3	18	3	2	2	2	1	1	-1.58456	moderate	low	low	moderate	moderate	low	moderate	low	low	low	low	unc	low	low	low		unc		unc	low	low	low	low	low	low	low	low
1360	boston_terrier	medium	5.2	2	0	4	13	2	1	2	2	0	2	-1.14125	low	low	low	low	low	low	low	moderate	moderate	unc	moderate	high	moderate	moderate	moderate	-0.457325	moderate	-0.371151	moderate	low	low	low	low	low	low	moderate	moderate
1361	medium_poodle	medium	8	1	1	3	27	2	2	2	3	0	2	1.08185	low	low	high	high	low	moderate	moderate	high	high	unc	high	moderate	moderate	high	high	-0.420151	moderate	0.236584	moderate	moderate	low	low	low	low	low	high	high
1362	miniature_schnauzer	small	5.5	1	0	NA	NA	5	2	2	3	2	2	NA	high	high	low	high	moderate	low	moderate	low	low	low	low	moderate	unc	unc	unc	-1.35035	low	-0.657668	moderate	low	low	low	low	low	low	low	low
1363	american_staffordshire_terrier	medium	6	2	1	4	NA	3	2	2	3	2	1	-1.86054	high	low	low	high	low	low	low	low	low	low	low	moderate	low	low	low	0.622374	high	-0.516757	moderate	low	low	moderate	low	low	low	low	moderate
1364	belgian_shepherd_tervueren	large	2	2	0	2	21	2	2	2	2	NA	3	-1.98015	low	low	low	low	low	low	low	low	low	low	low	high	unc	low	unc		unc		unc	low	low	low	low	low	low	low	low
1365	golden_retriever	large	3	2	0	3	19	2	2	2	2	2	2	NA	low	low	low	low	low	low	low	low	low	high	high	high	low	low	low	-1.041	low	-0.461228	moderate	low	low	low	low	low	low	low	low
1366	medium_poodle	medium	2.5	1	0	4	23	3	2	2	2	2	2	NA	high	moderate	high	high	high	moderate	high	low	low	unc	unc	high	moderate	moderate	moderate	0.276397	moderate	3.45101	high	moderate	low	low	low	low	low	moderate	moderate
1367	nova_scotia_duck_tolling_retriever	medium	6.5	2	1	2	28	2	2	2	2	2	3	NA	low	low	low	low	low	low	low	low	moderate	low	moderate	unc	low	low	low	0.133393	moderate	-0.636458	moderate	moderate	low	low	low	low	low	moderate	moderate
1368	spanish_water_dog	medium	4	1	0	2	18	2	2	1	3	2	0	NA	low	low	low	low	low	high	high	low	low	low	low	high	moderate	moderate	moderate	0.937542	high	2.20889	high	low	low	low	low	low	moderate	moderate	moderate
1369	golden_retriever	large	6	1	0	2	23	1	1	2	3	2	2	2.00096	low	low	low	low	low	low	low	low	low	low	low	moderate	low	low	low	-0.907506	low	-1.17659	low	low	low	low	low	low	low	moderate	moderate
1370	schipperke	small	5	1	0	3	26	2	2	1	3	2	1	NA	low	low	low	low	low	low	low	low	low	moderate	moderate	high	unc	unc	unc	1.17449	high	0.115141	moderate	low	moderate	low	low	low	low	moderate	moderate
1371	miniature_schnauzer	small	1.5	2	0	2	21	5	2	2	4	2	0	-0.19195	low	low	low	low	low	low	low	low	low	low	low	low	low	unc	unc	-1.1656	low	-0.400121	moderate	low	low	low	low	low	low	low	low
1372	parson_russell_terrier	small	4.5	2	0	NA	19	2	1	1	3	2	2	NA	low	moderate	low	moderate	low	low	low	high	high	unc	high	moderate	low	unc	unc	-0.700308	moderate	0.384662	moderate	low	low	low	low	low	low	moderate	moderate
1373	finnish_lapponian_dog	medium	3	2	0	2	25	3	2	2	3	2	3	0.387214	low	moderate	low	moderate	low	low	low	low	low	low	low	unc	low	low	low	-1.34722	low	-0.750546	low	low	low	low	low	low	low	low	low
1374	standard_poodle	large	5.5	2	1	2	27	4	1	2	3	2	2	2.10589	low	low	low	low	low	low	low	low	low	unc	unc	moderate	low	low	low	-0.696538	moderate	-1.10816	low	low	low	low	low	low	low	low	low
1375	brittany	medium	1.9	1	0	4	26	2	1	1	2	2	2	NA	low	low	low	low	low	low	low	low	low	high	high	moderate	low	low	low	0.341985	moderate	-0.0935904	moderate	low	low	low	low	low	low	moderate	moderate
1376	brittany	medium	7	2	1	NA	22	2	2	2	2	1	2	1.47376	low	high	low	high	low	low	low	low	moderate	low	moderate	high	low	low	low	0.871515	high	1.8488	high	low	low	moderate	low	low	low	moderate	moderate
1377	other_breed	NA	0.8	2	0	2	23	2	2	2	4	2	0	-1.97456	low	high	low	high	low	low	low	low	low	low	low	moderate	unc	unc	unc	-0.662468	moderate	-0.895655	low	moderate	low	low	low	low	moderate	high	high
1378	staffordshire_bull_terrier	medium	12	2	1	2	19	2	2	1	2	0	1	1.37432	low	moderate	low	moderate	low	low	low	low	low	low	low	unc	low	low	low	0.792501	high	1.87817	high	moderate	low	low	low	low	low	low	moderate
1379	smooth_dachshund	small	11	2	0	NA	28	2	2	2	2	0	0	-0.0978411	low	low	low	low	low	low	low	low	low	low	low	high	low	low	low	-0.864153	low	-0.528657	moderate	low	low	low	low	low	low	moderate	moderate
1380	cavalier_king_charles_spaniel	small	9	2	1	NA	NA	2	1	2	1	0	0	-0.125594	high	moderate	high	high	high	low	high	low	low	unc	unc	high	low	low	low	1.70336	high	0.887787	high	low	low	moderate	low	low	low	moderate	moderate
1381	american_staffordshire_terrier	medium	1.6	2	0	2	20	5	1	1	3	1	0	NA	low	low	low	low	low	low	low	low	low	low	low	high	moderate	moderate	moderate	1.1267	high	1.23146	high	low	low	high	low	low	low	low	high
1382	medium_poodle	medium	7.7	1	1	4	19	3	2	2	2	2	2	NA	moderate	low	low	moderate	moderate	moderate	moderate	high	high	high	high	moderate	moderate	moderate	moderate	0.930917	high	0.95415	high	low	low	low	low	low	low	moderate	moderate
1383	bullmastiff	large	5	2	0	4	14	2	2	2	1	1	3	-1.36947	low	low	low	low	low	low	low	low	low	low	low	unc	unc	unc	unc	-0.21738	moderate	-0.343853	moderate	low	low	low	low	low	low	low	low
1384	other_breed	medium	10	1	0	NA	NA	5	2	2	4	0	0	-0.316293	low	moderate	low	moderate	low	moderate	moderate	low	high	high	high	unc	unc	unc	unc	0.253584	moderate	1.00092	high	low	low	low	low	low	low	low	low
1385	american_staffordshire_terrier	medium	7	1	0	1	14	1	2	2	2	2	3	NA	moderate	low	low	moderate	moderate	low	moderate	low	low	low	low	low	low	low	low	-0.621017	moderate	-0.908234	low	low	low	low	low	low	low	low	low
1386	airedale_terrier	large	6	1	1	2	19	1	2	2	2	1	2	-1.50787	moderate	low	low	moderate	high	low	high	unc	low	low	unc	moderate	moderate	moderate	moderate	-0.0338698	moderate	-1.03561	low	low	low	low	low	low	moderate	low	moderate
1387	french_bulldog	small	1.1	2	0	NA	14	4	2	2	2	0	1	-0.353545	low	low	low	low	low	low	low	low	low	unc	unc	low	unc	low	unc		unc		unc	low	low	low	low	low	low	low	low
1388	hovawart	large	0.8	2	0	NA	18	3	2	2	3	2	0	0.0820598	low	moderate	low	moderate	low	high	high	unc	low	low	unc	moderate	high	moderate	high	0.162549	moderate	1.42662	high	high	high	moderate	low	low	low	moderate	high
1389	wirehaired_dachshund	small	6.3	2	1	3	24	4	2	2	2	2	0	-0.645023	low	low	low	low	low	moderate	moderate	low	low	low	low	moderate	low	low	low	-0.402258	moderate	-0.469103	moderate	low	low	high	low	low	low	low	high
1390	nova_scotia_duck_tolling_retriever	medium	3.2	2	0	2	22	2	2	2	2	2	1	1.09711	low	moderate	low	moderate	moderate	low	moderate	low	low	high	high	moderate	unc	unc	unc	0.276206	moderate	1.64514	high	low	low	low	low	low	low	low	low
1391	standard_poodle	large	1.3	2	0	4	23	1	1	2	1	NA	3	-1.27138	high	moderate	low	high	low	low	low	low	low	low	low	high	moderate	moderate	moderate	-0.798644	low	-0.477833	moderate	low	low	low	low	low	low	low	low
1392	american_staffordshire_terrier	medium	0.9	1	0	2	25	2	1	2	4	2	1	2.45884	low	low	low	low	low	low	low	low	moderate	unc	moderate	moderate	moderate	moderate	moderate	-0.589663	moderate	0.161687	moderate	moderate	low	moderate	low	moderate	moderate	moderate	moderate
1393	other_breed	large	1	1	0	4	22	2	2	2	3	2	2	-1.50787	low	moderate	low	moderate	low	low	low	low	low	low	low	moderate	moderate	high	high	0.110435	moderate	-0.672513	moderate	low	low	low	low	low	low	low	low
1394	wirehaired_dachshund	small	2	2	1	NA	25	5	1	1	3	NA	1	2.15124	low	low	low	low	low	moderate	moderate	low	high	unc	high	high	moderate	moderate	moderate	1.35148	high	0.893987	high	low	low	low	low	low	low	low	low
1395	white_swiss_shepherd	large	5.5	1	0	4	25	4	1	2	4	0	0	-0.319949	low	moderate	low	moderate	low	low	low	moderate	low	low	moderate	low	low	low	low	-0.357087	moderate	-0.425066	moderate	low	low	low	low	low	low	low	low
1396	boston_terrier	medium	5	1	0	3	31	2	2	1	3	2	1	1.65743	low	low	low	low	low	low	low	low	low	low	low	moderate	low	low	low	0.653146	high	-0.604215	moderate	low	low	low	low	moderate	low	high	high
1397	french_bulldog	small	1.8	2	0	4	20	2	1	2	2	1	3	NA	high	low	low	high	low	low	low	low	low	low	low	moderate	low	low	low	-0.580939	moderate	-1.11783	low	low	low	low	low	low	low	low	low
1398	miniature_schnauzer	small	4.8	1	0	NA	NA	3	2	2	2	2	3	-1.95281	low	low	low	low	low	low	low	low	low	low	low	low	low	low	low	0.255376	moderate	-0.964182	low	low	low	moderate	moderate	low	low	low	moderate
1399	american_staffordshire_terrier	medium	9.5	2	1	NA	NA	1	2	2	2	1	3	3.10291	low	moderate	low	moderate	low	low	low	low	moderate	low	moderate	moderate	low	low	low	1.02669	high	-0.763837	low	low	low	low	low	low	low	low	low
1400	landseer	large	1.3	2	0	NA	23	2	2	1	2	1	2	NA	low	low	moderate	moderate	low	moderate	moderate	low	low	unc	unc	unc	moderate	high	high	0.939504	high	0.307256	moderate	low	low	moderate	low	low	high	moderate	high
1401	brittany	medium	2.7	1	0	2	25	2	1	1	2	2	1	NA	low	high	low	high	low	low	low	low	high	low	high	unc	low	low	low	-0.897425	low	0.169988	moderate	low	low	low	low	low	low	low	low
1402	boston_terrier	medium	3	1	0	4	27	2	1	1	3	0	3	NA	low	low	low	low	low	low	low	low	low	unc	unc	moderate	low	low	low	0.226528	moderate	-0.710434	moderate	low	low	low	low	low	low	low	low
1403	staffordshire_bull_terrier	medium	2	1	0	3	24	2	1	1	3	2	1	1.94888	low	low	moderate	moderate	low	low	low	moderate	high	low	high	unc	low	low	low	-0.180059	moderate	-0.356524	moderate	low	low	low	low	low	low	low	low
1404	bullmastiff	large	3.5	1	0	2	23	3	1	2	1	1	2	-0.422222	low	low	low	low	low	low	low	low	low	unc	unc	moderate	low	low	low	-0.286163	moderate	-1.2522	low	low	low	low	low	low	moderate	low	moderate
1405	papillon	small	3	1	0	4	34	2	2	1	4	2	3	1.84007	low	low	low	low	low	low	low	low	low	low	low	low	low	low	low	-1.07592	low	-0.273314	moderate	low	low	moderate	low	low	low	low	moderate
1406	landseer	large	7	2	0	NA	20	1	2	2	2	0	3	1.459	low	low	low	low	low	low	low	low	low	low	low	unc	low	low	low	0.474323	moderate	-0.626428	moderate	low	low	low	low	low	low	low	low
1407	lagotto_romagnolo	medium	5.8	1	0	2	19	2	1	1	3	0	0	-1.82223	low	low	low	low	low	moderate	moderate	high	low	low	high	moderate	moderate	moderate	moderate	0.6443	high	0.0315902	moderate	low	low	low	low	low	low	moderate	moderate
1408	french_bulldog	small	1.7	2	0	NA	9	4	2	2	2	0	1	-0.353545	low	low	low	low	low	low	low	low	low	unc	unc	low	unc	low	unc	-1.46593	low	-1.14221	low	low	low	low	low	low	low	low	low
1409	staffordshire_bull_terrier	medium	7	1	0	1	NA	2	2	2	2	0	0	NA	low	low	low	low	low	high	high	high	high	moderate	high	moderate	low	low	low	0.161501	moderate	1.41431	high	moderate	low	unc	low	low	moderate	low	moderate
1410	american_staffordshire_terrier	medium	4.4	2	0	NA	10	1	2	2	2	NA	3	-1.89176	moderate	moderate	low	moderate	high	low	high	low	high	unc	high	unc	high	moderate	high	2.22495	high	1.86968	high	low	low	high	low	low	high	moderate	high
1411	australian_shepherd	large	7	1	0	2	19	2	2	2	2	0	2	-0.305555	moderate	high	high	high	low	low	low	low	low	low	low	moderate	unc	unc	unc	2.35039	high	1.55292	high	low	low	low	moderate	low	moderate	low	moderate
1412	siberian_husky	large	1.5	1	0	2	24	3	1	2	NA	1	1	NA	low	low	moderate	moderate	low	low	low	low	moderate	low	moderate	moderate	high	moderate	high	1.49138	high	0.943277	high	low	low	low	low	low	moderate	low	moderate
1413	smooth_collie	large	3	2	0	3	24	1	2	2	3	2	1	NA	unc	moderate	moderate	moderate	low	low	low	low	low	unc	unc	moderate	low	low	low	-1.01689	low	-0.607693	moderate	low	low	low	low	low	low	low	low
1414	parson_russell_terrier	small	10	1	1	1	23	1	2	1	3	0	3	-0.919754	low	low	high	high	high	moderate	high	high	high	high	high	high	moderate	high	high	0.384719	moderate	0.202547	moderate	moderate	low	low	low	low	low	moderate	moderate
1415	boston_terrier	medium	3.5	1	0	1	31	2	2	2	3	2	1	1.65743	low	moderate	low	moderate	low	low	low	low	low	low	low	moderate	low	low	low	-1.46593	low	-1.14221	low	low	low	low	low	low	low	low	low
1416	smooth_dachshund	small	8	2	0	NA	25	2	2	2	2	0	0	-0.0978411	low	low	low	low	low	low	low	low	low	low	low	moderate	low	low	low	-0.4173	moderate	-0.886738	low	low	low	low	low	low	low	low	low
1417	bullmastiff	large	1.7	1	0	NA	NA	5	1	2	3	2	2	NA	low	low	low	low	low	low	low	moderate	high	unc	high	moderate	moderate	moderate	moderate	2.46211	high	0.0120677	moderate	low	low	moderate	low	low	moderate	moderate	moderate
1418	french_bulldog	small	0.8	1	0	4	28	2	1	1	3	0	2	NA	low	low	low	low	low	low	low	low	low	unc	unc	moderate	low	low	low	-0.862369	low	-0.654936	moderate	low	low	moderate	low	low	moderate	moderate	moderate
1419	schnauzer	medium	3.3	1	0	4	25	2	1	1	4	2	0	1.55868	low	low	low	low	low	low	low	moderate	high	unc	high	low	low	low	low	-0.957431	low	-0.659905	moderate	low	low	low	low	low	low	low	low
1420	irish_wolfhound	large	1.5	1	0	3	27	2	1	2	NA	1	2	0.341818	high	low	low	high	low	low	low	low	low	low	low	high	moderate	moderate	moderate	-0.970341	low	-0.974204	low	moderate	low	low	low	low	high	low	high
1421	schipperke	small	6	2	1	3	21	1	2	2	3	2	3	-0.919754	low	high	low	high	low	low	low	low	high	low	high	moderate	low	unc	unc	0.716735	high	-1.16576	low	low	low	low	low	low	low	low	low
1422	coton_de_tulear	small	1.4	1	0	3	23	5	1	1	2	0	0	NA	moderate	low	moderate	moderate	moderate	moderate	moderate	low	low	unc	unc	moderate	moderate	moderate	moderate	0.0138522	moderate	0.35347	moderate	low	low	low	low	low	low	moderate	moderate
1423	cavalier_king_charles_spaniel	small	7.5	2	0	3	24	3	2	2	1	1	1	1.63684	low	low	low	low	low	low	low	low	low	low	low	unc	low	low	low	-0.0480276	moderate	-0.962491	low	low	low	low	low	low	low	low	low
1424	other_breed	small	2	2	0	4	9	1	2	2	3	0	2	2.37408	moderate	moderate	low	moderate	low	low	low	low	low	unc	unc	unc	unc	low	unc	0.486128	moderate	0.28051	moderate	low	low	low	low	moderate	high	low	high
1425	chihuahua	small	3.5	1	0	4	21	1	1	1	2	NA	3	2.88455	low	high	low	high	low	unc	unc	low	moderate	unc	moderate	high	low	low	low	0.90954	high	-0.439878	moderate	low	low	high	low	low	low	low	high
1426	american_staffordshire_terrier	medium	2.9	2	0	3	21	2	1	2	3	1	2	0.984187	low	low	low	low	low	low	low	low	low	low	low	low	low	low	low	-0.362134	moderate	-0.153563	moderate	low	low	low	low	low	low	moderate	moderate
1427	whippet	medium	1	2	0	2	23	1	2	2	3	2	1	NA	low	moderate	low	moderate	low	low	low	low	low	unc	unc	moderate	low	low	low	-0.0383697	moderate	-0.423018	moderate	moderate	low	moderate	low	low	low	low	moderate
1428	bullmastiff	large	3.5	1	0	NA	NA	4	1	2	2	1	2	NA	low	low	moderate	moderate	low	moderate	moderate	low	low	unc	unc	moderate	unc	unc	unc	1.0002	high	1.08907	high	low	low	high	low	low	moderate	low	high
1429	cavalier_king_charles_spaniel	small	2	2	0	4	NA	5	2	2	1	0	1	-1.64785	low	moderate	low	moderate	low	low	low	low	low	low	low	unc	low	low	low	0.975878	high	1.59378	high	low	low	moderate	low	low	low	moderate	moderate
1430	german_shepherd	large	6	2	0	2	22	2	2	2	4	2	0	-1.99122	low	low	low	low	low	low	low	low	low	low	low	moderate	low	low	low	-1.5321	low	-0.875795	low	low	low	low	low	low	low	low	low
1431	lagotto_romagnolo	medium	1	2	0	3	22	3	2	2	3	2	2	1.40411	low	low	low	low	low	low	low	low	high	unc	high	unc	moderate	moderate	moderate	-0.460713	moderate	1.23621	high	low	low	low	low	low	low	low	low
1432	landseer	large	4.5	2	0	3	20	1	2	2	4	1	3	1.459	low	low	low	low	low	low	low	low	low	low	low	unc	low	low	low	0.399041	moderate	-0.02195	moderate	low	low	low	low	low	low	low	low
1433	white_swiss_shepherd	large	0.9	2	0	2	23	2	2	2	1	1	2	0.856395	moderate	low	low	moderate	low	high	high	low	moderate	low	moderate	moderate	low	unc	unc	-0.0352599	moderate	-0.0216778	moderate	low	low	low	low	low	low	low	low
1434	other_breed	medium	4	2	0	NA	18	1	2	2	1	2	3	-1.77938	low	low	low	low	low	low	low	low	low	low	low	unc	unc	low	unc	0.161402	moderate	-0.876356	low	low	low	low	low	low	low	moderate	moderate
1435	whippet	medium	8	1	0	2	25	2	2	2	3	1	3	NA	low	low	low	low	low	low	low	low	low	low	low	high	low	low	low	-0.284917	moderate	-0.894439	low	low	low	moderate	low	low	moderate	low	moderate
1436	finnish_lapponian_dog	medium	0.5	1	0	2	29	2	1	1	2	2	1	-0.0203977	low	high	low	high	low	high	high	unc	low	unc	unc	high	low	low	low	1.23535	high	1.35925	high	low	low	low	low	low	low	moderate	moderate
1437	smooth_dachshund	small	2	2	0	NA	22	2	2	2	2	0	0	-0.0978411	low	moderate	low	moderate	low	low	low	low	low	low	low	moderate	low	low	low	-0.14174	moderate	-0.276225	moderate	low	low	low	low	low	low	low	low
1438	other_breed	medium	4.8	1	1	2	22	1	2	2	2	0	2	0.468916	low	low	low	low	low	low	low	high	high	high	high	moderate	unc	unc	unc	1.68294	high	-0.244985	moderate	low	low	low	low	low	low	low	low
1439	staffordshire_bull_terrier	medium	1.5	1	0	NA	NA	2	1	2	3	0	0	-1.23716	low	low	low	low	low	low	low	low	low	unc	unc	unc	low	low	low	0.289445	moderate	-0.751678	low	moderate	moderate	low	low	low	low	low	moderate
1440	german_shepherd	large	2.8	1	1	NA	19	2	2	2	2	2	1	0.69217	low	low	moderate	moderate	low	low	low	low	low	low	low	moderate	unc	unc	unc	0.971768	high	0.284519	moderate	low	low	low	low	low	low	low	low
1441	german_shepherd	large	2	2	0	NA	21	2	2	2	4	2	0	-1.99122	low	low	low	low	low	low	low	low	high	low	high	moderate	low	low	low	-1.34722	low	-0.750546	low	low	low	low	low	low	low	low	low
1442	whippet	medium	2	2	0	4	22	3	2	2	3	1	1	NA	low	low	low	low	low	low	low	low	moderate	unc	moderate	low	unc	unc	unc	0.675408	high	-0.568752	moderate	low	low	low	low	low	low	low	low
1443	other_breed	medium	8	1	1	3	15	2	1	1	1	0	2	NA	low	low	low	low	low	high	high	high	high	unc	high	moderate	low	low	low	3.04754	high	1.01702	high	low	low	moderate	low	low	moderate	moderate	moderate
1444	landseer	large	3	2	0	NA	NA	1	2	2	4	0	3	1.459	high	low	low	high	low	low	low	low	low	unc	unc	moderate	low	low	low	1.64272	high	0.601621	high	unc	low	low	low	low	low	low	unc
1445	staffordshire_bull_terrier	medium	6	1	1	4	28	5	1	2	4	2	1	2.89274	low	high	low	high	low	low	low	low	moderate	low	moderate	moderate	low	low	low	-0.210607	moderate	-0.734442	moderate	low	low	low	low	low	low	low	low
1446	belgian_shepherd_tervueren	large	9	2	1	1	11	1	2	2	3	2	3	0.584959	low	moderate	low	moderate	low	low	low	low	low	low	low	high	low	low	low	-0.928396	low	-1.01503	low	low	low	low	low	low	low	low	low
1447	other_breed	large	4.3	1	0	3	7	2	2	2	2	2	3	NA	unc	moderate	low	moderate	moderate	low	moderate	high	high	low	high	unc	unc	unc	unc	1.24645	high	1.19078	high	low	high	low	low	moderate	low	low	high
1448	other_breed	medium	2	2	0	3	22	1	2	2	3	0	0	-1.23858	low	moderate	low	moderate	low	low	low	low	low	unc	unc	moderate	low	low	low	-0.424521	moderate	-0.504565	moderate	low	low	low	low	low	low	low	low
1449	french_bulldog	small	6.5	2	1	NA	NA	1	2	1	NA	NA	3	NA	moderate	high	low	high	high	moderate	high	low	high	unc	high	high	low	low	low	-0.477886	moderate	1.01054	high	low	low	low	low	moderate	low	high	high
1450	shetland_sheepdog	medium	0.3	1	0	2	24	3	1	1	NA	0	0	NA	low	low	low	low	low	high	high	unc	unc	unc	unc	unc	unc	unc	unc	2.65448	high	0.883493	high	moderate	low	moderate	low	low	low	low	moderate
1451	staffordshire_bull_terrier	medium	9	2	1	2	20	2	2	2	3	0	1	1.37432	low	low	low	low	low	low	low	low	low	low	low	unc	low	low	low	0.546763	moderate	0.50881	high	low	low	low	low	low	low	low	low
1452	cavalier_king_charles_spaniel	small	2.6	2	0	4	NA	3	2	2	3	1	0	NA	high	high	high	high	low	moderate	moderate	high	unc	high	high	moderate	low	low	low	1.28033	high	2.73222	high	low	low	low	low	low	low	low	low
1453	other_breed	medium	5.5	1	0	3	19	1	1	1	3	0	1	1.79198	low	low	low	low	low	low	low	low	high	unc	high	moderate	unc	low	unc	0.630713	high	0.195035	moderate	low	low	low	low	low	low	low	low
1454	labrador_retriever	large	3.3	1	0	2	24	2	1	2	2	2	3	NA	low	low	low	low	low	low	low	low	low	low	low	moderate	unc	low	unc	2.67607	high	3.27705	high	low	low	moderate	low	low	moderate	moderate	moderate
1455	spanish_water_dog	medium	11	1	1	3	20	1	2	2	2	NA	1	-0.151182	high	high	high	high	moderate	low	moderate	low	low	low	low	high	moderate	moderate	moderate	-0.878988	low	-0.264066	moderate	low	low	low	low	low	low	low	low
1456	other_breed	small	4	2	0	4	NA	1	2	1	1	0	2	NA	high	high	low	high	low	low	low	low	low	unc	unc	high	unc	low	unc	0.508825	moderate	-0.501542	moderate	low	low	moderate	low	low	low	low	moderate
1457	french_bulldog	small	4	2	1	4	20	1	2	2	4	NA	3	NA	moderate	high	low	high	low	low	low	low	low	low	low	high	low	low	low	0.470264	moderate	2.25027	high	low	low	moderate	low	low	low	low	moderate
1458	golden_retriever	large	2.5	2	0	3	22	5	2	1	3	1	2	NA	low	low	low	low	low	low	low	low	low	low	low	unc	low	low	low	-0.00657656	moderate	-0.975069	low	moderate	low	moderate	low	low	moderate	moderate	moderate
1459	bullmastiff	large	3	2	0	3	14	2	2	2	3	1	0	-0.754478	low	low	low	low	low	low	low	low	low	low	low	moderate	low	low	low	-0.82229	low	-0.864532	low	low	low	low	low	low	low	low	low
1460	american_staffordshire_terrier	medium	6.8	2	1	2	30	1	1	1	2	0	2	0.255468	low	low	low	low	low	low	low	high	low	low	high	moderate	low	low	low	1.05884	high	-0.717623	moderate	low	low	high	low	low	low	unc	high
1461	irish_wolfhound	large	3	2	0	4	NA	2	2	2	3	1	0	-1.63065	low	low	low	low	low	low	low	low	unc	unc	unc	unc	low	low	low	0.385721	moderate	0.439241	moderate	low	low	low	low	low	low	low	low
1462	whippet	medium	2.4	2	1	3	20	2	2	2	2	2	3	0.696225	low	low	low	low	low	low	low	low	low	low	low	moderate	unc	unc	unc	0.630825	high	-0.463296	moderate	low	low	low	low	low	low	low	low
1463	cavalier_king_charles_spaniel	small	8	1	0	3	22	1	2	2	2	0	3	NA	low	low	low	low	low	low	low	low	high	high	high	high	unc	low	unc	-0.807267	low	-1.2305	low	low	moderate	low	low	low	low	moderate	moderate
1464	landseer	large	5.6	2	1	2	17	2	2	2	3	NA	0	NA	low	low	low	low	low	low	low	low	low	unc	unc	moderate	low	low	low	0.955491	high	-1.06505	low	low	low	low	low	low	low	low	low
1465	cavalier_king_charles_spaniel	small	6.7	1	1	NA	NA	3	2	2	3	NA	0	NA	low	high	moderate	high	low	moderate	moderate	moderate	low	high	high	high	low	low	low	1.78615	high	0.802795	high	moderate	low	low	low	low	moderate	low	moderate
1466	american_staffordshire_terrier	medium	4	2	1	2	16	2	1	1	1	0	1	NA	moderate	low	moderate	moderate	moderate	low	moderate	unc	low	unc	unc	unc	low	low	low	0.317997	moderate	-0.00996719	moderate	low	low	low	low	low	low	low	low
1467	german_shepherd	large	5	2	0	3	21	4	2	2	3	2	1	NA	low	low	low	low	moderate	low	moderate	low	low	low	low	moderate	low	unc	unc	0.237846	moderate	0.419721	moderate	low	low	low	low	low	low	low	low
1468	french_bulldog	small	1.8	2	1	NA	21	1	1	1	2	1	3	NA	low	moderate	low	moderate	high	high	high	low	low	unc	unc	unc	unc	unc	unc	0.0537366	moderate	-0.072047	moderate	low	low	low	low	low	moderate	moderate	moderate
1469	rough_collie	large	5.7	2	0	3	22	1	1	1	2	1	0	0.171074	low	low	low	low	low	low	low	low	low	moderate	moderate	moderate	unc	unc	unc	-0.151023	moderate	-0.71165	moderate	low	low	low	low	low	low	low	low
1470	whippet	medium	8.2	2	0	NA	NA	2	2	2	2	0	3	0.696225	low	low	low	low	low	low	low	high	high	low	high	moderate	low	low	low	-0.907506	low	-1.17659	low	low	low	low	low	low	low	moderate	moderate
1471	german_shepherd	large	14	1	0	NA	17	2	2	2	1	2	0	-1.6796	low	moderate	low	moderate	low	moderate	moderate	low	low	low	low	high	low	low	low	-1.28105	low	-1.01696	low	low	low	low	low	low	low	moderate	moderate
1472	finnish_lapponian_dog	medium	1.3	2	0	NA	26	4	2	2	3	2	1	0.658069	moderate	low	moderate	moderate	low	low	low	low	moderate	low	moderate	moderate	low	low	low	-1.34722	low	-0.750546	low	low	low	low	low	low	low	low	low
1473	irish_wolfhound	large	1.3	2	0	3	25	5	2	1	4	1	0	1.40456	high	low	high	high	low	low	low	low	low	unc	unc	high	low	low	low	-0.680601	moderate	-0.931026	low	low	low	low	low	low	low	low	low
1474	golden_retriever	large	2.3	2	1	2	18	4	1	1	4	0	0	0.050211	low	moderate	moderate	moderate	low	low	low	moderate	high	unc	high	high	low	low	low	-0.153575	moderate	0.601953	high	low	low	low	low	low	low	low	low
1475	other_breed	large	1	1	0	1	22	5	2	2	3	1	0	0.252309	high	low	low	high	moderate	low	moderate	low	low	unc	unc	unc	low	unc	unc	1.55427	high	-0.180668	moderate	low	low	low	low	moderate	low	moderate	moderate
1476	cavalier_king_charles_spaniel	small	5	1	0	1	21	1	2	2	2	0	3	NA	high	low	low	high	moderate	low	moderate	low	low	unc	unc	moderate	moderate	moderate	moderate	0.732434	high	2.64541	high	low	low	low	low	low	low	moderate	moderate
1477	other_breed	large	5	2	0	2	28	2	2	1	3	1	1	-1.14742	low	low	low	low	low	low	low	low	high	high	high	moderate	low	low	low	0.645059	high	-0.72464	moderate	low	low	moderate	low	low	low	moderate	moderate
1478	chinese_crested_dog	small	10	1	1	NA	NA	2	2	2	2	1	2	1.77434	moderate	low	low	moderate	low	low	low	low	low	low	low	high	high	moderate	high	-0.977326	low	0.450357	moderate	low	low	moderate	moderate	low	low	moderate	moderate
1479	border_collie	large	2	2	0	2	22	1	2	2	3	2	3	NA	moderate	high	low	high	low	moderate	moderate	low	high	low	high	moderate	low	low	low	-1.5321	low	-0.875795	low	low	low	low	low	low	low	low	low
1480	golden_retriever	large	2	2	0	4	23	2	1	1	3	2	3	NA	low	low	low	low	low	low	low	moderate	high	unc	high	moderate	low	unc	unc	-0.498111	moderate	1.43711	high	moderate	low	moderate	low	low	low	low	moderate
1481	german_shepherd	large	10	2	0	NA	14	2	2	2	1	2	0	-1.6796	low	moderate	low	moderate	low	low	low	low	low	low	low	low	low	low	low	-0.616437	moderate	0.930345	high	low	low	low	low	low	low	moderate	moderate
1482	other_breed	large	4.7	1	0	2	17	3	2	2	2	2	3	-1.95281	high	moderate	high	high	low	low	low	low	low	low	low	high	unc	low	unc	0.100776	moderate	-0.466806	moderate	low	low	low	low	low	moderate	moderate	moderate
1483	german_shepherd	large	9	1	0	3	28	4	2	2	3	1	0	NA	low	low	low	low	low	high	high	low	low	low	low	low	low	low	low	-1.18337	low	0.242724	moderate	low	low	low	low	low	low	moderate	moderate
1484	whippet	medium	1.5	1	0	2	21	1	2	2	3	1	3	1.13997	low	low	low	low	low	low	low	low	low	low	low	moderate	moderate	moderate	moderate	0.0665447	moderate	-0.8364	low	low	low	low	low	low	low	low	low
1485	white_swiss_shepherd	large	2.3	2	0	3	16	2	2	2	3	2	3	-0.243598	moderate	low	low	moderate	low	low	low	high	high	low	high	high	moderate	moderate	moderate	1.4872	high	2.13973	high	low	low	low	low	low	low	low	low
1486	cairn_terrier	small	8	1	1	3	19	2	2	2	2	1	2	2.9206	low	low	low	low	high	moderate	high	low	low	low	low	high	low	unc	unc		unc		unc	low	moderate	low	low	low	moderate	low	moderate
1487	shetland_sheepdog	medium	6.5	2	0	2	6	2	2	2	2	NA	2	NA	high	low	low	high	moderate	low	moderate	high	low	low	high	unc	low	low	low	1.48997	high	-0.925335	low	low	low	low	low	low	low	low	low
1488	spanish_water_dog	medium	1	1	0	1	21	1	2	2	2	2	1	-0.151182	low	low	low	low	low	low	low	low	low	low	low	moderate	moderate	moderate	moderate	0.157227	moderate	-0.351137	moderate	low	low	low	low	low	low	low	low
1489	finnish_lapponian_dog	medium	14	1	1	4	25	5	2	1	4	2	0	-1.63044	moderate	moderate	low	moderate	high	low	high	low	low	low	low	low	low	unc	unc	-1.02066	low	-0.69179	moderate	low	low	low	low	low	low	moderate	moderate
1490	schipperke	small	7	2	0	4	18	1	2	2	4	NA	0	-1.98007	moderate	moderate	moderate	moderate	low	low	low	low	moderate	low	moderate	moderate	unc	low	unc		unc		unc	moderate	low	low	moderate	low	low	low	moderate
1491	bernese_mountain_dog	large	9.8	2	1	3	21	2	2	2	2	1	1	2.29631	low	low	low	low	low	low	low	low	low	low	low	moderate	low	low	low	0.12871	moderate	-1.26366	low	low	low	low	low	low	low	low	low
1492	cavalier_king_charles_spaniel	small	7.5	1	1	3	17	4	2	1	2	0	1	NA	high	high	unc	high	high	moderate	high	high	high	high	high	high	unc	low	unc	-0.719354	moderate	-0.193811	moderate	low	low	low	low	low	moderate	moderate	moderate
1493	spanish_water_dog	medium	2.3	2	0	1	29	1	2	2	4	2	1	NA	high	low	low	high	moderate	low	moderate	low	low	low	low	low	low	low	low	0.271786	moderate	2.87261	high	low	low	low	moderate	low	low	low	moderate
1494	shetland_sheepdog	medium	1.8	2	0	3	15	2	2	2	2	NA	1	NA	low	low	low	low	low	unc	unc	high	low	unc	high	low	high	moderate	high	-0.675443	moderate	0.620187	high	low	low	low	high	low	moderate	moderate	high
1495	dalmatian	large	4.8	1	1	NA	NA	1	2	2	3	2	1	NA	low	moderate	moderate	moderate	low	moderate	moderate	low	moderate	high	high	high	low	low	low	0.781375	high	3.21208	high	low	low	low	low	low	low	low	low
1496	other_breed	medium	5.3	2	0	3	19	4	1	1	3	1	2	1.43883	moderate	low	moderate	moderate	low	low	low	low	high	unc	high	moderate	low	low	low	0.644616	high	0.891224	high	low	low	moderate	low	moderate	low	moderate	moderate
1497	schipperke	small	0.8	1	0	2	27	2	2	2	3	2	0	-1.6445	moderate	low	low	moderate	moderate	moderate	moderate	unc	unc	low	unc	high	unc	unc	unc		unc		unc	low	low	low	low	low	moderate	low	moderate
1498	white_swiss_shepherd	large	2.4	2	0	3	20	2	2	2	3	1	3	NA	low	moderate	low	moderate	low	low	low	low	low	low	low	moderate	low	low	low	-0.828876	low	-0.575321	moderate	low	low	low	low	low	moderate	low	moderate
1499	cavalier_king_charles_spaniel	small	0.8	2	0	NA	19	2	1	2	3	2	1	NA	low	low	low	low	low	low	low	unc	unc	unc	unc	high	moderate	moderate	moderate		unc		unc	moderate	low	moderate	low	low	moderate	moderate	moderate
1500	finnish_lapponian_dog	medium	1.1	2	0	4	17	1	1	2	2	NA	0	-1.98007	low	low	low	low	low	low	low	low	low	low	low	moderate	unc	low	unc	-0.284917	moderate	-0.894439	low	low	low	low	low	low	moderate	low	moderate
1501	german_wirehaired_pointer	large	9	1	0	3	22	2	2	2	3	0	1	NA	low	low	low	low	low	low	low	low	low	low	low	high	low	low	low	-0.463806	moderate	0.688243	high	low	low	low	low	low	low	moderate	moderate
1502	papillon	small	9	2	1	2	29	1	2	1	1	NA	2	0.0925102	moderate	moderate	low	moderate	low	low	low	low	low	low	low	high	unc	moderate	moderate	-0.124102	moderate	-0.212605	moderate	low	low	low	low	low	low	low	low
1503	cavalier_king_charles_spaniel	small	8.6	2	1	NA	NA	1	2	2	3	0	1	-0.276384	low	low	low	low	low	moderate	moderate	low	low	unc	unc	moderate	moderate	moderate	moderate	-0.488956	moderate	-0.177548	moderate	low	low	low	low	low	moderate	low	moderate
1504	labrador_retriever	large	2	2	0	1	20	1	1	1	3	2	3	-0.02531	moderate	low	low	moderate	low	low	low	low	low	low	low	moderate	low	low	low	0.537547	moderate	-0.594544	moderate	low	low	low	low	low	low	low	low
1505	other_breed	large	7	1	0	3	18	1	2	1	2	NA	3	NA	low	low	low	low	moderate	moderate	moderate	moderate	high	low	high	unc	low	low	low	-0.450482	moderate	-0.372739	moderate	low	low	moderate	low	high	low	moderate	high
1506	cavalier_king_charles_spaniel	small	6	1	0	4	18	4	2	2	2	1	1	NA	low	low	low	low	low	low	low	high	high	moderate	high	unc	low	low	low	2.47563	high	1.34939	high	low	low	low	low	low	moderate	moderate	moderate
1507	white_swiss_shepherd	large	1.8	1	0	2	19	2	1	2	4	1	0	0.187555	low	low	low	low	low	low	low	low	high	low	high	high	low	low	low	1.50496	high	2.58659	high	low	low	low	low	low	low	low	low
1508	siberian_husky	large	10	1	0	NA	NA	2	2	2	NA	2	0	NA	low	low	low	low	low	low	low	high	high	unc	high	high	low	low	low		unc		unc	low	low	low	low	low	low	low	low
1509	german_shepherd	large	6.5	1	0	3	20	3	1	1	3	2	3	0.93965	low	low	low	low	low	low	low	low	high	low	high	moderate	low	low	low	0.538181	moderate	1.16181	high	low	low	low	low	moderate	low	low	moderate
1510	swedish_vallhund	small	12	2	1	1	23	4	2	2	2	1	3	-1.5328	low	low	low	low	low	low	low	low	low	unc	unc	low	low	unc	unc	-0.864153	low	-0.528657	moderate	low	low	moderate	low	low	low	high	high
1511	german_shepherd	large	2	1	0	2	25	5	1	2	3	2	2	-2.04315	low	low	low	low	low	low	low	low	low	low	low	moderate	low	low	low	-0.0111665	moderate	-0.230247	moderate	low	low	low	low	low	moderate	low	moderate
1512	landseer	large	2.5	1	0	4	24	5	1	2	4	1	1	0.124453	low	low	low	low	low	low	low	low	low	low	low	high	low	low	low	-0.502308	moderate	-0.516566	moderate	low	low	low	low	low	low	low	low
1513	irish_wolfhound	large	3	2	0	NA	NA	1	1	2	3	NA	0	-1.98007	moderate	low	moderate	moderate	low	low	low	low	low	low	low	unc	moderate	moderate	moderate		unc		unc	low	low	low	low	low	moderate	low	moderate
1514	cavalier_king_charles_spaniel	small	5	1	0	1	26	3	2	1	4	2	1	0.538639	low	low	low	low	low	high	high	low	low	unc	unc	high	low	low	low	-1.10256	low	-0.573663	moderate	low	low	low	low	low	low	low	low
1515	american_staffordshire_terrier	medium	1.2	1	0	1	16	1	2	2	2	1	3	0.883271	low	low	high	high	low	low	low	low	low	unc	unc	moderate	high	moderate	high	1.13694	high	2.39669	high	low	low	low	low	low	moderate	low	moderate
1516	french_bulldog	small	4	2	1	NA	NA	2	1	2	1	2	1	1.39642	low	low	low	low	high	high	high	low	low	low	low	low	low	unc	unc	0.117013	moderate	0.495469	high	low	low	moderate	low	moderate	low	moderate	moderate
1517	other_breed	large	6	1	0	4	NA	1	2	2	2	NA	3	NA	high	high	low	high	high	low	high	high	low	low	high	unc	moderate	moderate	moderate	0.349634	moderate	1.38384	high	low	high	low	low	moderate	moderate	high	high
1518	whippet	medium	1.5	2	0	2	25	2	2	2	3	1	2	-1.99582	low	low	low	low	low	low	low	low	low	low	low	high	unc	unc	unc	0.982823	high	-0.144119	moderate	low	low	low	low	low	low	moderate	moderate
1519	standard_poodle	large	3.7	2	1	2	17	2	2	2	2	0	0	0.0658007	high	moderate	low	high	low	low	low	low	low	low	low	unc	moderate	moderate	moderate	2.01962	high	3.76372	high	low	low	low	low	low	low	moderate	moderate
1520	white_swiss_shepherd	large	4.8	1	1	NA	19	1	2	2	3	0	3	-1.71422	high	low	low	high	high	low	high	high	high	high	high	low	low	unc	unc	0.271512	moderate	-0.565019	moderate	low	low	low	low	low	low	moderate	moderate
1521	border_collie	large	7	2	0	3	20	3	2	2	3	2	1	-2.12672	low	low	low	low	low	low	low	low	low	low	low	moderate	unc	low	unc	-1.03786	low	1.03331	high	moderate	moderate	low	low	low	moderate	low	moderate
1522	brazilian_terrier	medium	5	1	1	2	NA	3	2	2	2	1	0	-1.95037	low	high	low	high	low	high	high	low	low	low	low	moderate	moderate	moderate	moderate	0.520247	moderate	1.34847	high	low	moderate	low	low	low	low	moderate	moderate
1523	schipperke	small	2.1	2	NA	4	23	3	2	2	4	2	1	-1.98529	low	unc	low	unc	low	low	low	high	high	low	high	moderate	low	low	low	-0.858218	low	-0.293324	moderate	high	low	high	low	low	low	moderate	high
1524	cavalier_king_charles_spaniel	small	2.3	2	0	3	11	2	1	2	4	1	0	-1.67886	low	high	low	high	unc	moderate	moderate	high	low	low	high	low	low	unc	unc	1.29047	high	1.56729	high	moderate	low	moderate	low	low	moderate	low	moderate
1525	belgian_shepherd_groenendael	large	4	1	0	3	24	1	2	2	3	2	2	-0.062214	low	moderate	unc	moderate	low	low	low	low	low	low	low	unc	low	unc	unc	1.86841	high	2.88337	high	low	low	low	low	low	low	low	low
1526	white_swiss_shepherd	large	3.6	2	0	2	17	1	1	2	3	2	3	-1.71422	low	moderate	low	moderate	low	low	low	moderate	high	high	high	low	low	unc	unc	0.00232468	moderate	1.30478	high	low	low	low	low	low	low	low	low
1527	staffordshire_bull_terrier	medium	2	1	0	1	22	1	2	2	3	2	3	NA	low	low	low	low	low	low	low	low	low	low	low	low	unc	low	unc	-0.732747	moderate	-0.100715	moderate	moderate	moderate	low	low	low	low	low	moderate
1528	australian_shepherd	large	4	1	0	4	22	2	2	2	3	2	0	-1.82779	low	low	low	low	low	low	low	moderate	high	low	high	low	low	low	low	-1.28105	low	-1.01696	low	low	low	low	low	low	low	low	low
1529	longhaired_miniature_dachshund	small	3	1	1	4	NA	5	1	2	2	NA	1	-1.14097	low	low	low	low	low	low	low	low	low	low	low	high	moderate	moderate	moderate	-0.448743	moderate	-1.02415	low	low	low	low	low	low	low	low	low
1530	white_swiss_shepherd	large	2.3	2	0	2	16	1	2	2	3	2	3	-1.71422	low	moderate	low	moderate	low	low	low	low	low	low	low	moderate	low	low	low	0.474323	moderate	-0.626428	moderate	low	low	low	low	low	low	moderate	moderate
1531	other_breed	medium	7	2	0	NA	19	5	2	2	3	0	1	0.873471	low	low	high	high	low	low	low	low	low	unc	unc	unc	unc	unc	unc	-1.46593	low	-1.14221	low	low	low	low	low	low	low	low	low
1532	cavalier_king_charles_spaniel	small	5.8	1	1	1	17	2	2	2	2	NA	0	-1.97901	low	low	low	low	low	low	low	low	low	low	low	moderate	low	unc	unc	0.561411	moderate	0.554332	high	low	low	moderate	low	low	low	low	moderate
1533	other_breed	large	4	1	0	3	14	4	1	1	3	0	0	NA	low	moderate	low	moderate	low	low	low	low	low	low	low	moderate	moderate	moderate	moderate	1.55196	high	3.38146	high	low	low	low	low	low	low	moderate	moderate
1534	american_staffordshire_terrier	medium	10	1	1	3	25	3	2	1	2	2	0	0.574496	low	low	low	low	low	low	low	low	low	low	low	low	low	low	low		unc		unc	low	low	low	low	low	moderate	high	high
1535	rottweiler	large	4.5	2	0	2	13	2	2	2	2	1	1	NA	high	low	low	high	moderate	low	moderate	low	low	low	low	moderate	low	low	low	-0.554848	moderate	-1.17465	low	low	low	low	low	low	low	moderate	moderate
1536	medium_poodle	medium	1.9	1	0	4	18	2	1	1	3	2	2	NA	low	low	low	low	low	low	low	moderate	low	low	moderate	moderate	low	unc	unc	-1.03532	low	0.352395	moderate	moderate	low	low	high	low	moderate	moderate	high
1537	papillon	small	1.2	2	0	4	22	4	1	2	3	0	2	0.160941	high	high	low	high	low	moderate	moderate	low	high	unc	high	moderate	unc	unc	unc	-0.495723	moderate	-0.805776	low	moderate	low	low	low	low	low	moderate	moderate
1538	cavalier_king_charles_spaniel	small	6	2	1	1	24	2	2	2	3	1	0	3.00425	low	low	moderate	moderate	low	moderate	moderate	high	high	high	high	high	moderate	moderate	moderate	-1.05282	low	-0.243786	moderate	low	low	low	low	low	low	moderate	moderate
1539	golden_retriever	large	0.9	2	0	2	26	5	1	2	3	2	1	NA	low	low	low	low	low	low	low	low	low	unc	unc	unc	low	low	low	-1.07009	low	-0.948537	low	moderate	low	low	low	low	low	low	moderate
1540	spanish_water_dog	medium	5	1	1	2	20	2	1	2	3	NA	2	0.513859	moderate	moderate	low	moderate	low	low	low	low	low	unc	unc	moderate	low	low	low	-1.3873	low	-0.540949	moderate	low	low	low	low	low	low	low	low
1541	cavalier_king_charles_spaniel	small	2	1	0	1	20	5	2	2	2	1	2	-0.0428623	low	low	low	low	low	low	low	low	high	unc	high	low	moderate	moderate	moderate	0.901612	high	-0.295335	moderate	low	low	low	low	low	low	moderate	moderate
1542	spanish_water_dog	medium	5	1	1	3	23	4	2	2	1	2	1	-0.58526	high	high	high	high	moderate	low	moderate	high	high	moderate	high	high	moderate	moderate	moderate	0.956985	high	1.39155	high	low	low	low	low	low	low	low	low
1543	labrador_retriever	large	3	2	0	2	24	1	2	2	3	2	3	2.58443	low	low	high	high	low	low	low	low	low	high	high	low	moderate	moderate	moderate	-1.6014	low	-0.516498	moderate	low	low	low	low	low	low	low	low
1544	other_breed	large	2	2	0	3	10	4	2	2	3	NA	0	NA	high	low	low	high	moderate	low	moderate	low	low	low	low	moderate	moderate	moderate	moderate	1.5728	high	1.14991	high	low	low	low	low	low	low	low	low
1545	white_swiss_shepherd	large	8	1	1	2	28	3	1	1	4	2	0	-1.43237	low	low	low	low	low	low	low	high	high	high	high	moderate	low	unc	unc	0.0483049	moderate	0.450876	moderate	low	low	moderate	low	low	moderate	low	moderate
1546	lagotto_romagnolo	medium	1	2	0	3	15	2	1	2	3	0	1	0.682412	moderate	low	low	moderate	unc	low	unc	low	low	unc	unc	high	low	low	low	0.620342	high	-0.4708	moderate	low	low	low	low	low	low	low	low
1547	brazilian_terrier	medium	2	1	0	2	NA	5	2	2	3	2	0	-0.654764	high	moderate	high	high	moderate	low	moderate	low	moderate	unc	moderate	moderate	moderate	moderate	moderate	0.106323	moderate	0.983827	high	low	low	low	low	low	low	moderate	moderate
1548	beagle	medium	0.9	2	0	3	13	2	2	2	4	1	1	-2.00962	low	low	high	high	low	low	low	low	unc	low	unc	unc	unc	low	unc	-0.166583	moderate	-0.606818	moderate	low	low	moderate	low	low	moderate	low	moderate
1549	american_staffordshire_terrier	medium	4	2	0	3	18	2	2	2	1	1	3	NA	low	low	low	low	low	low	low	low	low	low	low	moderate	moderate	moderate	moderate	0.656069	high	-0.408301	moderate	moderate	moderate	low	low	low	low	moderate	moderate
1550	labrador_retriever	large	4	1	0	2	20	5	2	2	2	2	0	-0.348198	low	low	low	low	low	high	high	low	high	low	high	high	low	low	low	-0.480723	moderate	-0.677528	moderate	low	low	low	low	low	low	moderate	moderate
1551	brazilian_terrier	medium	6	1	1	2	20	5	2	2	2	0	0	-0.654764	high	moderate	high	high	moderate	low	moderate	unc	high	unc	high	moderate	high	moderate	high	0.924369	high	0.816017	high	low	low	moderate	low	low	moderate	low	moderate
1552	other_breed	large	1	1	0	3	17	4	2	2	3	2	0	NA	low	low	low	low	low	low	low	low	low	low	low	moderate	unc	low	unc	-0.407417	moderate	-0.875986	low	low	low	low	low	low	low	moderate	moderate
1553	whippet	medium	3	2	0	2	25	1	2	1	3	1	2	NA	low	low	low	low	low	low	low	moderate	moderate	moderate	moderate	unc	low	low	low	0.540492	moderate	-0.892847	low	low	low	low	low	low	low	low	low
1554	other_breed	small	3	1	0	3	23	4	2	2	2	NA	0	1.44776	low	low	low	low	low	low	low	low	low	unc	unc	unc	low	low	low	0.590229	high	-0.56297	moderate	low	low	moderate	low	low	low	low	moderate
1555	irish_wolfhound	large	7.2	2	1	NA	21	2	2	2	3	1	1	-1.86751	low	low	low	low	unc	low	unc	high	high	unc	high	low	low	low	low	0.377358	moderate	0.285013	moderate	low	low	low	low	low	moderate	low	moderate
1556	cavalier_king_charles_spaniel	small	3	2	0	2	24	2	2	2	4	1	0	3.00425	moderate	moderate	low	moderate	low	low	low	low	high	low	high	moderate	low	unc	unc	1.45731	high	0.730773	high	low	low	low	low	low	low	moderate	moderate
1557	medium_size_spitz	small	4	1	1	3	27	2	1	1	2	2	3	NA	low	low	low	low	low	low	low	low	low	low	low	moderate	low	low	low	-0.231852	moderate	0.598954	high	low	low	low	low	low	low	low	low
1558	whippet	medium	1.7	2	0	2	22	1	2	2	3	2	2	NA	low	high	low	high	low	low	low	low	low	low	low	unc	low	unc	unc	-0.0383697	moderate	-0.423018	moderate	low	low	low	low	low	low	low	low
1559	german_shepherd	large	10.5	1	0	1	16	2	2	2	2	1	2	-1.36509	low	low	low	low	low	low	low	moderate	low	low	moderate	moderate	unc	unc	unc	-0.090298	moderate	1.16947	high	low	low	low	low	low	low	moderate	moderate
1560	spanish_water_dog	medium	5	1	0	3	20	2	1	2	3	2	2	0.744767	low	low	low	low	low	low	low	low	low	unc	unc	moderate	low	low	low	0.293774	moderate	-0.529556	moderate	low	moderate	moderate	low	low	low	moderate	moderate
1561	french_bulldog	small	1.5	2	0	3	20	2	1	1	1	2	2	0.687499	low	low	low	low	low	low	low	moderate	low	low	moderate	moderate	moderate	moderate	moderate	0.586977	moderate	-0.337796	moderate	low	low	high	low	low	low	high	high
1562	american_staffordshire_terrier	medium	1.2	1	0	1	23	2	1	2	3	2	1	-1.18107	low	low	low	low	low	moderate	moderate	low	moderate	low	moderate	moderate	unc	low	unc	0.0237171	moderate	-0.649024	moderate	low	low	low	low	low	low	moderate	moderate
1563	labrador_retriever	large	2.9	1	0	1	27	1	1	1	3	2	0	2.78886	low	moderate	moderate	moderate	low	moderate	moderate	low	low	low	low	high	low	low	low	0.323508	moderate	2.58951	high	moderate	moderate	low	moderate	low	moderate	moderate	moderate
1564	shetland_sheepdog	medium	1.2	1	0	2	22	2	1	2	3	2	1	0.498957	low	low	low	low	low	moderate	moderate	unc	high	low	high	moderate	low	low	low	-0.825048	low	-0.667607	moderate	low	low	low	low	low	moderate	moderate	moderate
1565	papillon	small	0.46	1	0	4	24	3	1	1	3	2	0	NA	low	low	low	low	low	high	high	unc	unc	unc	unc	unc	unc	low	unc	-0.468427	moderate	-0.202684	moderate	low	low	low	low	low	low	low	low
1566	beagle	medium	5	1	0	4	24	3	2	2	3	2	3	-1.75748	low	low	low	low	low	low	low	low	low	low	low	moderate	moderate	moderate	moderate	0.511049	moderate	1.25836	high	low	low	low	moderate	low	low	low	moderate
1567	leonberger	large	3	1	0	2	25	1	2	2	3	2	3	1.34852	low	low	low	low	low	low	low	low	low	unc	unc	moderate	unc	low	unc	0.747632	high	-0.732135	moderate	low	low	moderate	low	low	low	low	moderate
1568	longhaired_dachshund	small	4.8	1	1	3	23	4	2	1	2	1	2	NA	moderate	low	low	moderate	moderate	low	moderate	low	low	low	low	moderate	moderate	moderate	moderate	-1.09238	low	-1.30184	low	low	low	low	low	low	low	low	low
1569	border_collie	large	3	2	0	3	20	3	2	2	3	2	1	-2.12672	moderate	low	low	moderate	low	moderate	moderate	low	low	unc	unc	unc	unc	unc	unc	0.0349132	moderate	-0.127258	moderate	low	low	low	low	low	moderate	low	moderate
1570	leonberger	large	1.8	2	0	2	24	1	1	2	2	1	0	-1.47511	high	low	moderate	high	high	low	high	low	unc	unc	unc	low	low	low	low	-1.0236	low	-0.393486	moderate	low	low	low	low	low	moderate	low	moderate
1571	wirehaired_dachshund	small	8	1	0	3	23	2	2	2	2	1	0	1.8231	low	low	low	low	low	moderate	moderate	moderate	moderate	low	moderate	moderate	low	low	low		unc		unc	low	low	moderate	low	low	low	moderate	moderate
1572	miniature_poodle	small	3	1	0	3	21	4	2	2	2	2	2	-1.74923	moderate	low	low	moderate	low	high	high	low	low	low	low	moderate	low	low	low	-0.686263	moderate	0.454336	moderate	low	low	low	low	low	low	low	low
1573	spanish_water_dog	medium	4	1	0	1	19	4	1	2	2	2	0	NA	moderate	low	low	moderate	moderate	low	moderate	low	low	low	low	unc	low	unc	unc	-1.35894	low	-0.00466429	moderate	low	low	low	low	low	low	moderate	moderate
1574	other_breed	medium	1.5	1	0	4	21	4	2	2	3	2	0	-1.30321	low	low	low	low	low	low	low	low	high	unc	high	moderate	low	low	low	-0.573825	moderate	-0.555652	moderate	low	low	low	low	low	low	low	low
1575	other_breed	large	10	2	1	2	23	1	2	2	2	1	3	0.228111	low	low	low	low	low	low	low	low	low	low	low	low	low	low	low	0.498222	moderate	1.23911	high	low	low	moderate	low	low	low	moderate	moderate
1576	beagle	medium	4	1	1	3	16	2	1	1	2	0	3	-0.620571	low	low	low	low	low	moderate	moderate	low	low	unc	unc	high	low	low	low	1.15489	high	-0.830998	low	low	moderate	high	low	low	low	low	high
1577	longhaired_dachshund	small	4.8	2	1	3	19	4	1	2	2	NA	1	0.248848	high	high	high	high	high	moderate	high	low	high	unc	high	moderate	moderate	high	high	0.551369	moderate	-0.532592	moderate	low	low	low	low	low	low	moderate	moderate
1578	landseer	large	4.3	1	0	NA	NA	2	1	1	2	1	2	NA	low	moderate	low	moderate	low	low	low	low	low	low	low	moderate	moderate	high	high	-0.0709511	moderate	-0.28188	moderate	low	low	moderate	low	low	low	low	moderate
1579	shetland_sheepdog	medium	5	2	0	NA	22	2	2	2	3	2	2	-1.12026	low	moderate	low	moderate	low	low	low	low	low	low	low	unc	low	low	low		unc		unc	low	low	low	low	low	low	low	low
1580	bullmastiff	large	6.8	1	1	NA	26	2	2	2	2	0	2	1.87232	low	low	low	low	low	low	low	low	unc	low	unc	unc	low	low	low	1.3436	high	-0.330185	moderate	low	low	moderate	low	low	low	low	moderate
1581	spanish_water_dog	medium	2.5	1	0	2	24	5	2	2	2	2	2	NA	low	low	low	low	low	low	low	low	low	low	low	low	unc	unc	unc	-0.240852	moderate	0.267751	moderate	low	low	low	low	low	low	moderate	moderate
1582	american_staffordshire_terrier	medium	4.5	2	1	3	23	3	1	1	NA	1	2	1.19926	low	low	low	low	low	low	low	low	low	low	low	moderate	low	low	low	-0.407417	moderate	-0.875986	low	low	low	low	low	moderate	low	low	moderate
1583	spanish_water_dog	medium	5	2	1	1	16	2	1	2	3	1	0	NA	low	low	low	low	low	low	low	low	low	low	low	unc	low	low	low	-0.100039	moderate	-0.769189	low	low	low	low	low	low	low	low	low
1584	labrador_retriever	large	10	2	1	4	20	1	2	2	2	1	3	NA	low	low	low	low	low	low	low	low	low	high	high	moderate	low	low	low	-1.03326	low	-0.932959	low	low	low	low	low	low	low	low	low
1585	leonberger	large	0.8	2	0	2	21	1	2	2	3	NA	3	1.34852	moderate	low	low	moderate	low	low	low	low	low	unc	unc	moderate	unc	low	unc	0.922278	high	0.741519	high	low	low	low	low	low	low	low	low
1586	leonberger	large	10.5	1	0	3	22	2	2	2	4	0	1	NA	low	low	low	low	moderate	low	moderate	high	high	low	high	moderate	low	low	low	-0.341284	moderate	-1.46024	low	low	low	moderate	low	low	low	low	moderate
1587	shetland_sheepdog	medium	7	2	0	4	NA	1	1	1	2	0	1	NA	moderate	moderate	moderate	moderate	low	low	low	low	moderate	unc	moderate	high	unc	unc	unc	0.223396	moderate	-0.617556	moderate	moderate	low	moderate	low	low	low	high	high
1588	whippet	medium	7	1	1	NA	26	2	2	2	3	0	0	1.7314	low	low	high	high	low	low	low	high	high	unc	high	moderate	moderate	moderate	moderate	-1.31813	low	-0.263237	moderate	low	low	low	low	unc	low	low	unc
1589	labrador_retriever	large	1	2	0	2	21	2	1	2	3	2	0	-0.237457	high	low	low	high	low	low	low	low	low	low	low	low	low	low	low		unc		unc	low	low	low	low	low	low	low	low
1590	french_bulldog	small	0.9	2	0	2	24	5	2	2	4	0	2	0.364024	low	low	low	low	low	low	low	low	low	unc	unc	moderate	low	low	low	-0.9011	low	-0.411939	moderate	low	moderate	low	low	low	high	low	high
1591	parson_russell_terrier	small	8	2	1	2	26	2	2	1	4	2	0	NA	low	moderate	moderate	moderate	low	high	high	high	high	low	high	high	low	unc	unc	-0.0997689	moderate	0.835422	high	low	low	moderate	low	low	low	low	moderate
1592	labrador_retriever	large	3.5	1	0	2	21	1	2	2	2	2	2	-0.432886	low	moderate	low	moderate	low	low	low	low	low	high	high	moderate	low	low	low	0.824648	high	0.347466	moderate	low	low	low	low	low	low	moderate	moderate
1593	lagotto_romagnolo	medium	3	2	0	2	27	1	2	2	3	NA	3	NA	high	moderate	moderate	high	low	moderate	moderate	unc	moderate	low	moderate	moderate	low	low	low	0.484477	moderate	-0.860384	low	low	low	moderate	low	low	low	moderate	moderate
1594	spanish_water_dog	medium	4.5	2	0	4	23	2	1	2	2	2	2	-1.0351	high	high	low	high	high	low	high	low	low	low	low	moderate	low	low	low	0.60435	high	0.895395	high	moderate	low	low	low	unc	low	low	moderate
1595	dalmatian	large	8	2	1	3	22	1	2	2	2	2	3	-1.91032	low	low	low	low	low	low	low	low	low	moderate	moderate	low	low	unc	unc	0.481367	moderate	-1.26172	low	low	low	moderate	low	low	low	moderate	moderate
1596	belgian_shepherd_groenendael	large	11.5	2	0	NA	19	2	2	2	3	2	2	-1.12026	low	unc	high	high	low	low	low	high	high	high	high	moderate	low	low	low		unc		unc	low	low	low	low	low	moderate	low	moderate
1597	japanese_spitz	small	6	1	0	2	24	2	2	1	3	0	2	NA	high	low	low	high	low	low	low	low	low	low	low	low	low	unc	unc	-0.277391	moderate	0.645836	high	low	low	low	low	low	low	moderate	moderate
1598	spanish_water_dog	medium	6.2	2	0	1	15	2	2	2	2	1	2	-1.82837	low	low	low	low	high	low	high	high	high	high	high	low	low	low	low	-1.09238	low	-1.30184	low	low	low	low	low	low	low	low	low
1599	spanish_water_dog	medium	5	2	0	3	21	1	2	1	4	2	0	1.12265	low	low	low	low	low	low	low	low	high	unc	high	moderate	low	low	low	-0.314111	moderate	0.863996	high	low	low	low	low	low	low	unc	unc
1600	nova_scotia_duck_tolling_retriever	medium	1	2	0	4	NA	2	1	2	1	2	1	-0.0552401	low	low	low	low	low	low	low	low	low	unc	unc	unc	unc	low	unc	-0.518044	moderate	-0.664857	moderate	low	low	low	low	moderate	low	low	moderate
1601	other_breed	small	3	2	0	4	23	2	2	2	2	1	2	-0.411291	low	low	low	low	low	low	low	low	low	high	high	unc	unc	unc	unc		unc		unc	low	low	low	low	low	low	moderate	moderate
1602	cavalier_king_charles_spaniel	small	13	1	NA	3	23	5	1	1	2	NA	1	-0.0826063	low	low	low	low	low	low	low	high	high	unc	high	high	unc	unc	unc	1.01517	high	-0.0690638	moderate	low	low	low	low	low	high	moderate	high
1603	finnish_spitz	medium	2	1	0	2	17	3	2	2	2	2	3	-1.8145	low	low	low	low	low	low	low	low	low	low	low	low	unc	low	unc	0.273774	moderate	0.0114848	moderate	moderate	low	low	low	low	low	low	moderate
1604	landseer	large	2.7	1	0	4	20	5	2	2	3	1	1	-1.88235	high	unc	low	high	moderate	low	moderate	low	high	low	high	unc	low	low	low	-1.53523	low	-0.782917	low	low	low	low	low	moderate	low	moderate	moderate
1605	medium_size_spitz	small	3	1	1	4	24	2	1	1	2	0	2	1.41876	low	moderate	low	moderate	low	high	high	high	high	unc	high	unc	low	low	low	-1.39902	low	0.204932	moderate	high	low	moderate	low	low	low	moderate	high
1606	finnish_spitz	medium	9.9	2	0	2	30	4	2	2	4	2	0	1.02597	low	moderate	low	moderate	low	low	low	low	low	high	high	moderate	low	low	low	-1.66757	low	-0.250079	moderate	low	low	low	low	low	low	low	low
1607	border_collie	large	0.6	2	0	3	NA	2	2	2	3	2	1	1.64561	low	moderate	low	moderate	high	low	high	unc	unc	low	unc	unc	unc	low	unc		unc		unc	low	high	high	high	moderate	moderate	low	high
1608	hovawart	large	7	2	1	2	23	3	2	2	2	2	2	NA	low	low	low	low	moderate	low	moderate	low	low	low	low	unc	low	low	low	-0.804366	low	0.725829	high	low	low	moderate	low	low	moderate	low	moderate
1609	finnish_spitz	medium	2	1	0	4	18	2	2	2	2	2	1	-2.02517	low	low	low	low	low	low	low	low	unc	high	high	moderate	low	low	low	-0.144752	moderate	0.690007	high	low	low	low	low	low	low	low	low
1610	brazilian_terrier	medium	6	1	0	3	14	4	2	2	2	0	2	1.13293	high	low	high	high	low	moderate	moderate	low	high	low	high	moderate	low	low	low	0.0110376	moderate	0.327948	moderate	low	low	low	low	low	low	low	low
1611	medium_poodle	medium	7.7	2	1	3	11	1	2	2	1	2	0	-0.201433	moderate	moderate	low	moderate	low	low	low	low	low	low	low	low	unc	unc	unc	-0.983522	low	-0.603083	moderate	low	low	low	low	low	moderate	moderate	moderate
1612	other_breed	small	8	2	1	NA	NA	3	1	2	2	NA	2	0.832366	low	moderate	low	moderate	low	low	low	unc	moderate	unc	moderate	moderate	unc	unc	unc		unc		unc	low	low	high	low	low	low	low	high
1613	white_swiss_shepherd	large	3.5	1	0	NA	19	5	1	2	4	2	0	-2.13002	high	low	low	high	low	low	low	low	low	low	low	low	low	low	low		unc		unc	low	low	low	low	low	moderate	low	moderate
1614	german_shepherd	large	2	2	0	3	22	2	2	2	2	2	2	0.940846	low	low	low	low	low	low	low	low	low	low	low	low	unc	unc	unc	-0.621017	moderate	-0.908234	low	low	low	low	unc	low	low	low	unc
1615	lagotto_romagnolo	medium	3	1	1	1	29	1	1	1	4	2	3	2.29133	low	moderate	high	high	low	moderate	moderate	high	high	high	high	high	low	unc	unc	2.65424	high	2.32113	high	low	low	low	low	low	low	low	low
1616	border_collie	large	5.3	1	0	1	28	2	2	2	3	2	2	1.64561	moderate	moderate	low	moderate	moderate	low	moderate	low	low	low	low	unc	low	low	low	-1.05317	low	2.15739	high	unc	unc	unc	unc	unc	unc	unc	unc
1617	finnish_hound	large	11.5	2	0	1	29	4	2	2	4	2	0	1.02597	low	low	low	low	low	low	low	low	high	unc	high	moderate	low	low	low	-1.46593	low	-1.14221	low	low	low	low	low	low	low	low	low
1618	bullmastiff	large	5.5	2	1	2	24	4	2	2	3	2	0	0.599974	low	low	low	low	unc	low	unc	low	low	low	low	high	low	low	low		unc		unc	low	low	low	low	low	low	moderate	moderate
1619	brittany	medium	7	2	0	4	15	5	2	2	2	1	0	NA	low	low	low	low	low	low	low	low	unc	high	high	moderate	low	low	low	-0.114197	moderate	-0.696072	moderate	low	low	low	low	high	moderate	moderate	high
1620	american_staffordshire_terrier	medium	10	1	1	3	23	4	1	1	1	0	2	NA	low	low	low	low	low	low	low	low	low	low	low	low	unc	low	unc	0.289752	moderate	-0.678549	moderate	low	low	low	low	low	low	moderate	moderate
1621	dalmatian	large	3.7	1	1	4	26	1	2	2	3	1	3	-1.02787	low	low	low	low	low	low	low	low	low	low	low	low	low	low	low	1.31988	high	1.68732	high	low	low	low	low	low	low	low	low
1622	medium_poodle	medium	3.2	2	0	NA	24	1	2	1	1	2	0	-0.201433	low	moderate	low	moderate	low	low	low	low	low	low	low	low	unc	unc	unc	-0.546635	moderate	2.29318	high	low	low	moderate	low	low	moderate	low	moderate
1623	american_staffordshire_terrier	medium	1.5	1	NA	NA	21	4	2	2	2	2	1	-1.27166	low	low	low	low	low	low	low	low	low	unc	unc	moderate	low	low	low	-0.343041	moderate	-0.355391	moderate	low	low	low	low	low	moderate	unc	moderate
1624	miniature_schnauzer	small	3	1	0	NA	6	3	2	1	3	2	1	NA	low	low	low	low	low	low	low	low	low	low	low	unc	low	low	low	-1.09238	low	-1.30184	low	low	low	low	low	low	low	low	low
1625	japanese_spitz	small	0.8	2	0	3	19	3	2	1	4	1	0	0.000311413	low	high	low	high	low	low	low	low	high	unc	high	moderate	low	unc	unc	-0.807267	low	-1.2305	low	low	low	low	low	low	moderate	low	moderate
1626	coton_de_tulear	small	3	2	0	4	22	2	1	1	2	0	1	1.36012	low	low	low	low	low	low	low	low	low	unc	unc	high	unc	low	unc	-0.838723	low	-0.268236	moderate	low	low	low	low	low	low	low	low
1627	miniature_schnauzer	small	3	1	0	NA	7	3	2	2	1	NA	1	NA	low	moderate	high	high	low	low	low	high	moderate	high	high	unc	moderate	moderate	moderate		unc		unc	low	low	low	low	low	low	low	low
1628	american_staffordshire_terrier	medium	3	1	0	3	21	2	1	1	3	2	1	-0.330125	low	low	low	low	low	low	low	unc	moderate	low	moderate	moderate	moderate	moderate	moderate	0.147756	moderate	-0.685184	moderate	low	low	low	low	low	low	low	low
1629	welsh_corgi_pembroke	small	8	1	0	4	25	5	2	2	3	1	3	1.02435	low	moderate	low	moderate	low	low	low	high	high	unc	high	moderate	low	low	low	-0.396061	moderate	-0.992581	low	low	low	low	low	low	low	low	low
1630	medium_poodle	medium	1.5	1	0	NA	24	1	2	1	1	2	0	-0.201433	moderate	moderate	low	moderate	low	low	low	low	low	low	low	low	unc	unc	unc	-1.11081	low	-0.341748	moderate	low	low	low	low	low	moderate	low	moderate
1631	german_shepherd	large	1.9	1	0	2	17	1	2	2	2	2	3	-1.62739	low	low	low	low	low	low	low	low	low	unc	unc	moderate	unc	unc	unc	-0.738484	moderate	-0.322152	moderate	low	low	low	low	low	moderate	low	moderate
1632	standard_poodle	large	8	2	0	3	30	5	1	2	3	0	2	NA	low	low	low	low	low	low	low	low	low	unc	unc	high	low	unc	unc	2.54301	high	0.823802	high	low	low	low	low	low	low	low	low
1633	staffordshire_bull_terrier	medium	4	1	0	NA	27	2	2	2	3	2	1	NA	low	low	low	low	low	low	low	low	moderate	low	moderate	moderate	unc	low	unc	-0.0295001	moderate	-0.294459	moderate	moderate	low	low	low	low	moderate	low	moderate
1634	japanese_spitz	small	7	1	0	4	25	2	2	1	4	1	1	-1.60389	low	low	low	low	low	low	low	low	low	high	high	low	low	low	low	-0.904232	low	-0.319061	moderate	low	low	low	low	low	moderate	low	moderate
1635	medium_poodle	medium	1.5	2	0	NA	24	1	2	2	1	2	0	-0.201433	low	moderate	low	moderate	low	moderate	moderate	low	low	low	low	low	unc	unc	unc	0.361976	moderate	-0.841932	low	low	low	low	low	low	moderate	low	moderate
1636	hovawart	large	2.5	1	0	NA	NA	2	1	2	4	1	2	1.26172	moderate	moderate	moderate	moderate	low	low	low	low	low	low	low	unc	low	low	low	-0.552234	moderate	0.000115841	moderate	moderate	low	moderate	low	low	low	moderate	moderate
1637	lapponian_herder	medium	5.7	1	0	2	17	2	1	1	2	2	3	-0.880921	low	high	low	high	low	low	low	moderate	high	high	high	unc	low	low	low	0.459663	moderate	0.417757	moderate	low	low	low	low	low	low	low	low
1638	siberian_husky	large	11	2	1	1	NA	3	1	1	3	NA	1	NA	low	low	low	low	low	low	low	high	high	low	high	low	low	low	low	0.197493	moderate	-0.355307	moderate	high	low	low	low	low	low	low	high
1639	australian_shepherd	large	1.8	2	0	3	24	2	1	2	3	2	0	0.349931	moderate	low	low	moderate	low	low	low	low	low	low	low	moderate	unc	low	unc	0.213925	moderate	-0.951603	low	low	low	moderate	low	low	moderate	moderate	moderate
1640	tibetan_terrier	medium	3.5	2	0	2	18	1	1	2	1	2	0	1.56331	low	low	low	low	low	low	low	low	moderate	unc	moderate	moderate	moderate	high	high	1.26065	high	2.25668	high	low	low	low	low	low	low	moderate	moderate
1641	miniature_poodle	small	1.8	2	0	4	24	5	1	2	3	2	0	-0.731251	moderate	moderate	low	moderate	low	low	low	low	low	unc	unc	high	low	low	low	-0.709637	moderate	-0.5759	moderate	low	low	low	low	low	low	low	low
1642	lagotto_romagnolo	medium	0.8	1	0	3	22	2	1	1	3	2	2	-1.83274	low	low	moderate	moderate	low	moderate	moderate	low	low	low	low	moderate	unc	unc	unc	0.15786	moderate	1.71202	high	moderate	low	low	moderate	low	low	moderate	moderate
1643	leonberger	large	0.8	1	0	3	24	5	2	2	3	1	2	-0.971611	high	low	moderate	high	moderate	low	moderate	unc	low	unc	unc	moderate	unc	unc	unc		unc		unc	low	low	low	low	low	low	moderate	moderate
1644	brazilian_terrier	medium	11	1	0	2	19	4	2	2	2	1	2	1.13293	low	moderate	low	moderate	high	moderate	high	low	low	low	low	moderate	low	low	low	-0.21738	moderate	-0.343853	moderate	moderate	low	low	low	low	low	low	moderate
1645	great_dane	large	9	1	1	4	26	2	2	2	3	0	0	NA	low	high	low	high	low	low	low	low	low	unc	unc	moderate	unc	high	high	-0.115905	moderate	0.436259	moderate	low	low	low	low	moderate	moderate	high	high
1646	standard_poodle	large	2	2	0	4	29	5	2	2	3	2	1	-0.419543	low	low	low	low	low	low	low	low	low	low	low	moderate	low	unc	unc	-0.163627	moderate	-0.95282	low	moderate	low	low	low	low	high	low	high
1647	lapponian_herder	medium	12	1	0	3	27	3	2	2	2	0	0	0.317223	low	low	moderate	moderate	low	low	low	low	high	moderate	high	moderate	low	low	low	-0.329977	moderate	-0.410037	moderate	low	low	low	low	low	moderate	low	moderate
1648	lapponian_herder	medium	10	1	0	3	29	3	2	2	2	0	0	0.317223	low	low	low	low	high	low	high	low	moderate	moderate	moderate	moderate	low	low	low	-0.767979	low	0.471086	moderate	low	low	low	low	low	moderate	low	moderate
1649	french_bulldog	small	9	2	1	4	22	2	2	2	2	0	2	-1.66417	low	low	low	low	low	low	low	low	low	low	low	unc	unc	unc	unc	-0.180554	moderate	-0.328275	moderate	low	low	moderate	low	low	low	moderate	moderate
1650	hovawart	large	9	1	0	2	29	5	1	2	2	0	0	1.09982	low	low	low	low	low	low	low	low	low	low	low	high	low	low	low	0.586977	moderate	-0.337796	moderate	low	low	low	low	low	moderate	low	moderate
1651	lapponian_herder	medium	4.5	1	0	2	22	2	1	2	2	2	2	-1.82636	low	moderate	high	high	low	moderate	moderate	low	moderate	moderate	moderate	moderate	unc	unc	unc	0.838962	high	3.59867	high	low	low	low	low	low	low	low	low
1652	french_bulldog	small	7	2	NA	3	25	2	2	2	2	0	2	-1.66417	low	moderate	low	moderate	low	low	low	low	low	low	low	unc	low	unc	unc	-1.21406	low	0.678399	high	low	low	moderate	low	low	moderate	low	moderate
1653	dalmatian	large	7	1	1	2	20	2	2	1	3	2	3	-1.88544	low	low	low	low	low	low	low	low	low	low	low	unc	low	low	low	0.269201	moderate	1.48964	high	low	low	moderate	low	low	low	low	moderate
1654	labrador_retriever	large	2.4	2	0	4	27	5	1	2	2	2	2	1.19947	low	low	low	low	low	low	low	low	low	low	low	moderate	low	low	low	-0.368801	moderate	0.320816	moderate	low	low	low	low	low	low	low	low
1655	french_bulldog	small	5	1	0	4	20	2	2	2	2	0	2	-1.66417	low	low	high	high	low	low	low	low	low	unc	unc	moderate	low	low	low		unc		unc	low	low	moderate	low	low	low	low	moderate
1656	jack_russell_terrier	small	8	2	1	1	24	2	2	1	3	1		-0.781804	low	low	low	low	low	low	low	low	moderate	unc	moderate	unc	low	low	low	-0.116531	moderate	1.85281	high	low	low	moderate	low	low	moderate	low	moderate
1657	border_collie	large	7	1	1	NA	NA	3	2	2	3	2	2	-1.31141	moderate	low	low	moderate	low	low	low	high	high	unc	high	low	moderate	moderate	moderate	-0.5531	moderate	0.160067	moderate	low	low	low	low	low	low	moderate	moderate
1658	havanese	small	3.3	1	0	3	23	4	2	2	2	2	2	NA	low	low	low	low	low	moderate	moderate	low	low	low	low	unc	low	unc	unc	0.213925	moderate	-0.951603	low	low	low	low	low	low	low	low	low
1659	border_collie	large	0.8	2	0	3	25	3	2	2	3	2	2	-1.31141	low	moderate	low	moderate	low	low	low	low	high	low	high	low	low	low	low	-1.47956	low	-0.217708	moderate	low	low	low	low	low	low	low	low
1660	other_breed	small	10	2	0	1	15	2	2	2	1	2	1	-1.99839	low	moderate	low	moderate	low	low	low	high	low	low	high	high	unc	low	unc	0.430463	moderate	0.0732395	moderate	low	low	low	low	low	moderate	moderate	moderate
1661	staffordshire_bull_terrier	medium	8	2	1	3	19	4	1	2	1	NA	3	-0.026531	low	high	moderate	high	low	low	low	moderate	high	unc	high	low	low	low	low	-0.57988	moderate	-0.658689	moderate	moderate	low	low	low	low	low	moderate	moderate
1662	medium_poodle	medium	1.6	1	NA	3	26	2	2	2	3	2	1	NA	moderate	moderate	low	moderate	low	low	low	low	low	low	low	high	low	unc	unc	-0.16238	moderate	-0.595056	moderate	moderate	low	low	low	low	low	low	moderate
1663	lapponian_herder	medium	0.9	2	0	2	19	2	2	2	2	2	1	NA	low	low	moderate	moderate	low	low	low	low	low	low	low	high	low	low	low	0.45722	moderate	-0.255007	moderate	low	low	low	low	low	low	low	low
1664	american_staffordshire_terrier	medium	7	2	1	3	30	3	2	1	3	2	1	-1.11009	low	low	low	low	low	low	low	low	low	low	low	low	unc	low	unc	-0.954509	low	-0.463991	moderate	low	low	low	low	low	moderate	low	moderate
1665	lapponian_herder	medium	4	1	0	4	23	1	2	1	3	2	1	-0.183143	low	low	low	low	low	low	low	low	low	low	low	low	unc	unc	unc	0.44887	moderate	-0.392631	moderate	low	low	low	low	low	moderate	moderate	moderate
1666	chinese_crested_dog	small	7	1	0	2	18	2	2	2	1	2	3	-1.74855	low	low	low	low	low	low	low	low	low	low	low	moderate	high	moderate	high	0.219463	moderate	1.90495	high	low	low	low	high	low	low	low	high
1667	irish_wolfhound	large	7.8	2	1	3	21	2	2	2	4	NA	1	1.92786	low	low	low	low	low	low	low	low	low	low	low	low	low	low	low	-0.581081	moderate	-0.491316	moderate	low	low	low	low	low	moderate	low	moderate
1668	schnauzer	medium	9	1	1	3	22	1	2	2	3	0	2	0.734706	low	low	low	low	low	low	low	low	low	unc	unc	low	low	unc	unc	0.339678	moderate	-1.19523	low	low	low	low	low	low	low	low	low
1669	medium_poodle	medium	5.5	2	0	3	25	2	2	2	3	2	2	NA	high	moderate	low	high	low	low	low	low	low	low	low	moderate	low	low	low	-0.436139	moderate	-0.782984	low	low	low	low	low	low	low	moderate	moderate
1670	american_staffordshire_terrier	medium	4	1	1	3	29	3	2	2	3	2	1	-1.11009	low	low	low	low	low	moderate	moderate	low	low	low	low	low	unc	unc	unc	-0.828004	low	-0.321605	moderate	low	low	moderate	low	low	low	low	moderate
1671	shetland_sheepdog	medium	1.5	2	1	2	27	2	2	2	2	2	1	-0.193	high	high	low	high	moderate	low	moderate	high	unc	unc	high	moderate	low	low	low	0.529753	moderate	3.22036	high	low	low	low	low	low	low	high	high
1672	leonberger	large	3.5	2	0	2	18	5	2	2	3	2	2	-2.15176	low	low	low	low	low	low	low	high	high	high	high	high	low	low	low	-0.0711911	moderate	-1.02294	low	low	low	low	low	low	low	moderate	moderate
1673	border_collie	large	4	2	1	2	20	5	2	2	3	2	1	-0.855341	moderate	moderate	low	moderate	high	moderate	high	low	low	low	low	moderate	low	low	low	-1.41652	low	-0.391249	moderate	low	moderate	low	low	low	low	moderate	moderate
1674	golden_retriever	large	7	1	0	2	16	5	2	2	4	2	0	-2.00388	low	low	low	low	low	low	low	high	high	high	high	low	low	low	low		unc		unc	low	low	low	low	low	low	low	low
1675	spanish_water_dog	medium	7	2	1	3	19	2	2	2	2	2	1	NA	low	high	low	high	low	moderate	moderate	low	low	low	low	moderate	low	unc	unc	-0.407417	moderate	-0.875986	low	low	low	low	low	low	low	low	low
1676	border_collie	large	4.5	2	0	1	24	2	2	2	3	2	2	NA	low	low	low	low	low	low	low	low	moderate	low	moderate	low	low	low	low	-0.216321	moderate	-0.191515	moderate	low	low	moderate	low	low	low	moderate	moderate
1677	dalmatian	large	1.4	2	0	NA	18	3	1	1	2	NA	2	NA	moderate	moderate	low	moderate	low	moderate	moderate	low	low	low	low	moderate	unc	unc	unc	0.143942	moderate	1.70502	high	low	low	high	high	low	low	low	high
1678	dalmatian	large	3	1	1	4	4	3	2	2	2	2	2	-0.49553	low	high	low	high	low	moderate	moderate	low	moderate	unc	moderate	moderate	low	unc	unc	1.29403	high	-0.129607	moderate	low	low	high	low	low	low	moderate	high
1679	chinese_crested_dog	small	3	2	0	NA	15	5	2	2	2	1	2	-0.127429	low	low	low	low	low	low	low	low	low	low	low	low	low	low	low	-0.436139	moderate	-0.782984	low	low	low	low	low	low	low	low	low
1680	chinese_crested_dog	small	4.5	1	0	4	14	2	2	2	1	1	3	-1.74855	high	high	high	high	low	low	low	low	low	low	low	low	unc	unc	unc	2.57607	high	0.482883	moderate	low	low	moderate	low	low	low	low	moderate
1681	chinese_crested_dog	small	3	2	1	2	24	3	2	1	3	1	3	0.705952	low	low	low	low	low	low	low	unc	unc	unc	unc	moderate	low	low	low	-1.08205	low	0.56665	high	low	low	low	low	low	low	low	low
1682	dalmatian	large	4	2	0	3	20	2	2	2	2	2	2	NA	low	low	low	low	low	low	low	low	low	low	low	moderate	unc	low	unc	-0.711671	moderate	0.215237	moderate	low	low	low	low	low	low	low	low
1683	border_collie	large	1.1	2	0	2	24	2	2	2	3	2	2	1.71109	low	low	low	low	low	low	low	low	low	low	low	low	unc	unc	unc	-1.03326	low	-0.932959	low	low	low	moderate	low	low	moderate	moderate	moderate
1684	chinese_crested_dog	small	5.7	1	0	4	NA	2	2	2	3	NA	1	1.85061	moderate	high	low	high	moderate	low	moderate	low	low	unc	unc	high	low	low	low	-0.418382	moderate	-0.851662	low	low	low	low	low	low	low	low	low
1685	german_wirehaired_pointer	large	5	2	0	3	22	4	2	2	1	1	2	-0.657129	low	moderate	low	moderate	low	low	low	low	low	low	low	unc	low	low	low	-0.188345	moderate	-0.698979	moderate	low	low	low	low	low	low	unc	unc
1686	border_collie	large	1.5	1	0	4	26	4	2	2	4	NA	0	NA	low	low	low	low	low	low	low	low	low	low	low	low	moderate	moderate	moderate	-1.28105	low	-1.01696	low	low	low	low	low	low	low	low	low
1687	chinese_crested_dog	small	10	1	0	3	25	2	2	2	NA	0	3	-1.75483	high	low	high	high	low	low	low	high	high	high	high	moderate	unc	unc	unc	-1.46593	low	-1.14221	low	low	low	low	low	low	low	high	high
1688	medium_poodle	medium	2.5	2	0	NA	22	2	2	2	3	2	2	NA	moderate	moderate	low	moderate	low	low	low	low	low	low	low	low	low	low	low	-0.401199	moderate	-0.316764	moderate	moderate	low	low	low	low	low	moderate	moderate
1689	welsh_corgi_pembroke	small	11	2	0	2	18	1	2	2	2	2	2	0.791819	low	low	low	low	low	low	low	low	low	low	low	moderate	low	low	low	-0.554848	moderate	-1.17465	low	low	low	low	moderate	low	low	low	moderate
1690	border_collie	large	12	1	0	2	23	1	2	1	3	2	3	-1.91703	low	low	low	low	low	low	low	low	low	low	low	low	low	low	low	-1.46593	low	-1.14221	low	low	low	low	low	low	low	low	low
1691	cavalier_king_charles_spaniel	small	3	1	0	4	23	2	1	1	3	1	2	-0.612381	low	low	low	low	low	low	low	low	low	low	low	low	low	low	low	-1.07009	low	-0.948537	low	moderate	low	low	low	low	moderate	low	moderate
1692	whippet	medium	2.8	1	0	4	28	4	2	1	4	2	1	1.65901	low	low	low	low	low	low	low	low	low	unc	unc	high	low	low	low	0.255376	moderate	-0.964182	low	low	moderate	moderate	low	low	low	high	high
1693	hovawart	large	13	2	1	4	19	2	2	2	1	1	3	1.34437	low	low	low	low	moderate	moderate	moderate	low	low	low	low	moderate	low	low	low	-0.389159	moderate	-1.00136	low	low	low	low	low	low	low	low	low
1694	lapponian_herder	medium	8.8	1	1	2	19	5	2	2	3	1	1	-1.37993	moderate	moderate	low	moderate	moderate	low	moderate	low	low	low	low	moderate	low	low	low	1.39737	high	0.265515	moderate	low	low	low	low	low	low	low	low
1695	miniature_schnauzer	small	0.8	1	0	3	21	1	1	2	3	1	0	-1.14189	high	moderate	high	high	low	high	high	unc	low	high	high	moderate	moderate	high	high	-0.94331	low	0.79846	high	high	low	low	low	low	moderate	moderate	high
1696	whippet	medium	8	2	1	4	24	2	2	2	2	1	3	1.24152	low	low	low	low	low	high	high	low	low	unc	unc	moderate	unc	low	unc	0.524171	moderate	0.231887	moderate	low	low	moderate	low	low	low	low	moderate
1697	east_siberian_laika	large	6	2	0	2	18	4	2	2	1	1	2	1.10326	low	low	low	low	low	low	low	low	low	low	low	moderate	low	low	low	0.137873	moderate	-0.695935	moderate	low	low	low	low	low	low	low	low
1698	schnauzer	medium	3	2	0	1	15	1	2	2	3	1	2	0.734706	unc	high	low	high	low	low	low	low	low	unc	unc	moderate	low	unc	unc	0.0853862	moderate	-0.302852	moderate	low	low	low	low	low	low	unc	unc
1699	chinese_crested_dog	small	7	2	0	NA	16	5	2	2	2	1	2	-0.127429	high	high	low	high	moderate	low	moderate	low	low	low	low	moderate	low	low	low	-0.00733328	moderate	0.765304	high	low	low	low	low	low	low	high	high
1700	american_staffordshire_terrier	medium	4	2	0	1	23	4	1	2	2	2	0	NA	high	high	high	high	moderate	low	moderate	low	low	low	low	low	low	low	low	0.625648	high	0.340769	moderate	low	low	low	low	low	low	low	low
1701	leonberger	large	8	1	0	3	13	3	2	2	1	1	0	0.426752	low	low	low	low	moderate	low	moderate	low	low	high	high	low	low	low	low	-0.243466	moderate	-0.907018	low	low	low	moderate	low	low	moderate	moderate	moderate
1702	east_siberian_laika	large	4	2	0	NA	24	1	2	2	1	2	1	-2.12782	low	low	low	low	low	low	low	unc	moderate	high	high	low	unc	low	unc	0.820767	high	0.566668	high	low	low	low	low	low	moderate	low	moderate
1703	chinese_crested_dog	small	1.1	2	0	1	27	5	2	2	3	2	2	1.4819	low	moderate	low	moderate	low	low	low	low	low	unc	unc	unc	low	low	low	0.538436	moderate	0.392507	moderate	low	low	low	low	low	low	low	low
1704	chinese_crested_dog	small	4	2	1	4	20	2	2	1	2	1	2	0.675487	high	moderate	high	high	low	low	low	low	low	unc	unc	moderate	unc	unc	unc	0.10462	moderate	-0.0344923	moderate	low	low	low	low	low	low	moderate	moderate
1705	boxer	large	4.3	1	1	2	21	3	2	2	2	1	1	NA	low	moderate	low	moderate	low	low	low	low	high	moderate	high	moderate	low	low	low	-0.659711	moderate	-1.09258	low	low	low	low	low	low	low	low	low
1706	hovawart	large	5	2	0	3	20	5	1	2	4	2	1	NA	low	low	low	low	low	low	low	low	low	low	low	low	low	low	low	-1.46593	low	-1.14221	low	low	low	low	low	low	moderate	low	moderate
1707	dalmatian	large	3	2	1	3	19	2	2	2	3	1	1	-1.27778	high	low	moderate	high	low	low	low	moderate	high	moderate	high	moderate	low	low	low	0.633957	high	-0.556174	moderate	low	low	low	low	low	low	moderate	moderate
1708	chinese_crested_dog	small	2	1	0	4	25	5	2	2	2	1	0	-0.65353	low	low	low	low	low	low	low	low	low	unc	unc	unc	unc	low	unc	-0.0383697	moderate	-0.423018	moderate	low	low	low	low	low	moderate	low	moderate
1709	german_shepherd	large	4.6	2	1	1	23	4	1	2	3	2	2	NA	low	low	low	low	low	low	low	low	low	low	low	moderate	low	low	low	0.289752	moderate	-0.678549	moderate	moderate	low	low	low	low	low	high	high
1710	spanish_water_dog	medium	7	2	0	2	17	4	1	2	3	1	3	0.607969	moderate	high	unc	high	moderate	high	high	moderate	high	unc	high	moderate	unc	unc	unc	0.424143	moderate	0.659559	high	low	low	low	low	low	moderate	low	moderate
1711	whippet	medium	0.8	1	0	4	28	5	2	2	3	2	1	1.65901	low	low	low	low	low	low	low	unc	high	unc	high	high	high	moderate	high	2.12508	high	2.69019	high	moderate	low	high	low	moderate	high	high	high
1712	west_highland_white_terrier	small	1	2	0	3	22	2	1	1	2	2	2	1.20225	low	moderate	low	moderate	low	low	low	low	low	unc	unc	high	low	low	low	-1.35035	low	-0.657668	moderate	moderate	low	low	low	low	low	moderate	moderate
1713	border_terrier	medium	7	2	0	3	23	4	2	2	2	0	2	-0.657129	high	moderate	high	high	high	high	high	low	low	low	low	high	unc	low	unc		unc		unc	low	low	low	low	low	low	low	low
1714	miniature_schnauzer	small	0.8	2	0	4	21	5	1	1	3	2	2	NA	low	low	low	low	low	low	low	low	low	unc	unc	high	low	low	low	-1.09943	low	-0.66654	moderate	low	low	low	low	low	moderate	low	moderate
1715	chinese_crested_dog	small	8	2	0	4	20	1	2	2	2	1	2	-0.696608	moderate	high	low	high	high	moderate	high	low	low	low	low	high	low	low	low	0.251947	moderate	0.124155	moderate	low	low	low	low	low	low	moderate	moderate
1716	east_siberian_laika	large	6	2	0	1	23	2	2	2	2	1	0	-1.88701	low	moderate	low	moderate	unc	low	unc	low	low	low	low	unc	low	low	low	-0.436139	moderate	-0.782984	low	moderate	low	low	low	low	low	low	moderate
1717	australian_terrier	small	6	2	1	2	21	3	2	2	2	1	0	0.861949	low	low	low	low	low	moderate	moderate	low	low	low	low	moderate	unc	unc	unc	1.83602	high	-0.312864	moderate	low	low	low	low	low	low	moderate	moderate
1718	bullmastiff	large	3.4	1	0	4	26	4	1	2	3	2	2	-0.132531	low	low	low	low	moderate	low	moderate	low	low	low	low	low	low	low	low	-0.312384	moderate	-0.662819	moderate	low	low	low	low	low	low	low	low
1719	keeshond	medium	9	2	1	3	21	2	2	1	1	1	1	NA	low	low	low	low	low	moderate	moderate	low	moderate	unc	moderate	moderate	low	low	low	-0.957431	low	-0.659905	moderate	low	low	low	low	low	moderate	unc	moderate
1720	chinese_crested_dog	small	8	1	0	3	20	1	2	2	3	1	3	NA	low	low	low	low	low	low	low	low	low	unc	unc	high	low	low	low	-1.28105	low	-1.01696	low	low	low	low	low	low	low	low	low
1721	landseer	large	7.8	2	1	2	15	1	2	2	1	0	2	-1.96183	low	low	low	low	low	low	low	low	low	low	low	moderate	unc	unc	unc	-0.416951	moderate	-0.831026	low	low	low	low	low	low	low	low	low
1722	chihuahua	small	1	2	0	3	29	5	2	2	3	2	1	0.823814	low	moderate	low	moderate	low	low	low	low	low	unc	unc	high	low	low	low	-0.954486	low	-0.958209	low	low	low	low	low	low	low	low	low
1723	east_siberian_laika	large	11.4	1	0	NA	27	4	2	1	1	2	3	-2.22879	low	low	low	low	low	moderate	moderate	unc	high	high	high	unc	low	unc	unc	-0.494406	moderate	0.382577	moderate	low	low	low	low	low	low	low	low
1724	finnish_lapponian_dog	medium	3	2	0	NA	24	2	2	2	NA	2	1	-0.614231	low	low	low	low	low	low	low	low	low	low	low	unc	low	low	low		unc		unc	low	low	low	low	low	low	moderate	moderate
1725	border_collie	large	4	2	0	3	26	2	2	2	2	2	2	NA	low	high	low	high	low	low	low	low	low	low	low	high	unc	low	unc	-0.743518	moderate	-0.889782	low	low	low	high	low	low	low	moderate	high
1726	schipperke	small	7	1	0	NA	NA	3	2	2	4	0	1	-0.104859	low	low	low	low	low	high	high	low	low	low	low	moderate	low	low	low	-1.28105	low	-1.01696	low	moderate	low	moderate	low	low	low	low	moderate
1727	miniature_pinscher	small	2.8	2	1	2	26	1	1	2	3	2	3	NA	low	low	low	low	low	low	low	low	low	low	low	moderate	low	low	low	-1.29518	low	-0.227181	moderate	low	low	low	low	low	low	low	low
1728	dalmatian	large	2.8	1	0	2	26	1	1	1	3	1	2	0.898969	low	low	high	high	low	low	low	low	high	unc	high	high	moderate	moderate	moderate	0.0899983	moderate	-0.237056	moderate	moderate	low	low	low	low	low	moderate	moderate
1729	flat_coated_retriever	large	7	2	1	4	18	3	2	2	3	NA	2	-0.922253	low	high	low	high	low	low	low	low	low	low	low	unc	low	low	low	-0.690267	moderate	0.293498	moderate	low	low	low	low	low	low	low	low
1730	miniature_schnauzer	small	4	2	0	2	26	2	1	2	3	0	0	2.51594	moderate	moderate	low	moderate	low	low	low	unc	high	unc	high	unc	low	low	low	-0.726398	moderate	0.441485	moderate	low	low	low	low	low	low	low	low
1731	landseer	large	2.4	2	0	NA	21	1	1	2	3	NA	1	0.827932	low	low	low	low	low	moderate	moderate	low	low	unc	unc	high	low	low	low	0.40415	moderate	-0.520848	moderate	low	low	low	low	low	low	low	low
1732	dalmatian	large	11	2	1	2	NA	3	2	2	2	0	0	-1.4416	low	low	low	low	low	low	low	low	low	low	low	moderate	low	unc	unc	-0.722628	moderate	-1.05134	low	low	low	low	low	low	low	low	low
1733	chinese_crested_dog	small	2.2	1	0	NA	30	4	2	2	3	1	1	-0.241419	low	low	low	low	low	low	low	low	low	low	low	unc	high	moderate	high	0.801943	high	1.11902	high	moderate	low	low	low	low	low	low	moderate
1734	border_collie	large	1.8	1	0	2	23	3	1	1	2	2	2	NA	low	low	low	low	low	low	low	low	low	unc	unc	moderate	moderate	moderate	moderate	-0.388783	moderate	0.0257831	moderate	low	low	low	low	low	low	moderate	moderate
1735	chinese_crested_dog	small	5	2	0	2	23	1	2	2	2	2	1	-1.16258	moderate	low	low	moderate	moderate	moderate	moderate	low	low	low	low	low	high	moderate	high	0.78139	high	1.70172	high	low	low	low	low	moderate	low	low	moderate
1736	newfoundland	large	1.3	1	0	3	17	2	2	2	4	0	2	-1.55204	low	low	low	low	low	low	low	low	low	low	low	unc	moderate	moderate	moderate	2.99569	high	3.0447	high	moderate	low	low	low	low	moderate	low	moderate
1737	flat_coated_retriever	large	8	1	0	2	23	3	2	2	3	NA	2	-0.922253	low	low	low	low	low	low	low	low	low	low	low	unc	low	low	low	-0.690267	moderate	0.293498	moderate	low	low	low	low	low	low	low	low
1738	golden_retriever	large	6.5	2	0	2	22	2	2	2	2	1	2	NA	low	low	low	low	low	low	low	low	low	low	low	high	low	low	low	-0.844589	low	-1.21783	low	low	low	low	low	low	low	moderate	moderate
1739	nova_scotia_duck_tolling_retriever	medium	0.7	2	0	2	27	2	2	2	4	2	0	NA	low	low	low	low	low	low	low	unc	low	low	unc	moderate	low	unc	unc	-0.660229	moderate	0.175066	moderate	low	low	low	low	low	low	low	low
1740	lapponian_herder	medium	8	2	0	1	22	2	2	1	2	2	3	NA	low	low	moderate	moderate	moderate	low	moderate	high	high	high	high	high	low	low	low	-1.041	low	-0.461228	moderate	low	low	low	low	low	low	moderate	moderate
1741	east_siberian_laika	large	8	1	0	1	24	2	2	2	2	2	3	NA	low	low	low	low	low	low	low	high	high	high	high	moderate	low	unc	unc	-0.460217	moderate	0.462785	moderate	low	low	low	low	low	moderate	low	moderate
1742	spanish_water_dog	medium	1.6	1	NA	4	23	1	1	2	3	2	3	0.208392	low	low	moderate	moderate	low	low	low	moderate	moderate	moderate	moderate	moderate	moderate	moderate	moderate	0.441771	moderate	1.12344	high	low	low	low	low	low	low	low	low
1743	west_highland_white_terrier	small	9	1	1	1	17	2	2	1	2	NA	2	NA	high	high	low	high	low	high	high	low	moderate	low	moderate	high	low	low	low	1.02669	high	-0.763837	low	low	low	low	low	low	low	moderate	moderate
1744	lagotto_romagnolo	medium	4	1	1	4	29	1	2	2	3	1	2	NA	low	low	low	low	low	low	low	low	low	unc	unc	moderate	low	unc	unc	-0.117142	moderate	-0.397768	moderate	low	low	low	low	moderate	low	low	moderate
1745	dalmatian	large	4	1	0	4	13	3	2	2	2	2	0	-1.4416	high	low	high	high	moderate	low	moderate	low	low	low	low	unc	low	low	low	1.00333	high	0.996193	high	low	low	low	high	low	low	low	high
1746	miniature_pinscher	small	2.2	2	0	2	19	1	2	2	2	1	2	0.0238576	moderate	low	low	moderate	moderate	low	moderate	low	low	low	low	high	moderate	moderate	moderate	-0.0951445	moderate	0.807265	high	low	low	low	low	low	low	low	low
1747	german_shepherd	large	3	2	0	2	23	1	1	2	3	2	3	0.48486	low	moderate	low	moderate	low	low	low	low	low	low	low	low	moderate	moderate	moderate	-0.649181	moderate	-0.299392	moderate	low	low	low	low	low	low	low	low
1748	standard_poodle	large	7	1	1	NA	NA	3	2	2	3	2	1	-1.69349	high	high	low	high	low	low	low	low	low	high	high	high	moderate	high	high	1.5728	high	0.487364	moderate	low	low	moderate	low	low	moderate	high	high
1749	keeshond	medium	4	2	0	1	22	2	2	1	2	1	1	-1.2629	moderate	moderate	moderate	moderate	low	low	low	low	low	unc	unc	low	moderate	moderate	moderate	0.982823	high	-0.144119	moderate	low	low	low	low	low	moderate	low	moderate
1750	hovawart	large	9	1	0	3	23	3	2	2	4	1	2	-1.17146	low	low	low	low	moderate	low	moderate	low	low	low	low	high	low	low	low	-0.530779	moderate	0.0191477	moderate	low	low	moderate	low	low	low	moderate	moderate
1751	border_collie	large	1.8	2	0	2	18	2	1	1	3	2	1	-1.97307	low	high	low	high	low	low	low	low	unc	moderate	moderate	high	unc	low	unc	-0.291072	moderate	0.727908	high	low	low	moderate	low	low	low	low	moderate
1752	west_highland_white_terrier	small	7	2	1	3	23	2	2	2	2	1	2	NA	low	low	low	low	low	low	low	low	low	low	low	high	unc	low	unc	0.788782	high	-0.837091	low	low	low	high	low	low	unc	low	high
1753	chinese_crested_dog	small	2.5	2	0	NA	13	1	2	2	2	1	2	NA	low	low	low	low	low	low	low	low	low	low	low	unc	low	low	low	-0.281083	moderate	0.101112	moderate	low	low	low	unc	low	low	low	unc
1754	papillon	small	1.6	2	1	3	18	1	2	2	2	0	2	NA	high	moderate	moderate	high	high	low	high	unc	unc	unc	unc	high	low	unc	unc	0.45189	moderate	0.172822	moderate	low	low	low	low	low	low	low	low
1755	smooth_collie	large	10	2	1	4	18	4	2	2	3	2	2	-0.321289	low	low	low	low	low	low	low	low	low	low	low	moderate	low	low	low	-1.46593	low	-1.14221	low	low	low	low	low	low	low	low	low
1756	border_collie	large	5.5	1	0	1	25	2	2	1	3	2	2	-1.83319	low	low	low	low	low	low	low	low	low	low	low	low	low	low	low	-0.206662	moderate	-0.397222	moderate	low	low	low	low	low	low	low	low
1757	golden_retriever	large	4	2	0	NA	16	2	2	2	2	NA	2	NA	high	high	low	high	low	low	low	low	low	low	low	unc	low	low	low	0.587284	high	-0.264667	moderate	low	low	moderate	low	moderate	moderate	moderate	moderate
1758	parson_russell_terrier	small	3	2	0	3	24	2	1	1	2	2	3	1.72802	low	low	low	low	low	low	low	low	moderate	low	moderate	moderate	moderate	moderate	moderate	-1.07009	low	-0.948537	low	low	low	high	low	low	moderate	moderate	high
1759	chinese_crested_dog	small	5	2	0	NA	NA	3	2	2	2	0	1	-1.2345	low	low	low	low	low	low	low	low	low	low	low	unc	low	low	low	-1.46593	low	-1.14221	low	low	low	moderate	low	low	low	high	high
1760	east_siberian_laika	large	5	2	0	3	16	2	2	2	2	2	3	NA	low	low	low	low	low	high	high	low	low	moderate	moderate	unc	low	low	low	-0.762707	low	-0.84174	low	low	low	low	low	low	low	unc	unc
1761	landseer	large	3	1	0	2	26	3	2	2	3	1	3	1.1143	low	low	low	low	low	low	low	low	low	unc	unc	high	low	low	low	0.154304	moderate	-0.547051	moderate	low	low	low	low	low	low	moderate	moderate
1762	medium_poodle	medium	4	1	0	3	17	5	2	2	4	2	1	NA	moderate	low	low	moderate	moderate	low	moderate	moderate	moderate	moderate	moderate	moderate	moderate	moderate	moderate	-0.0755467	moderate	1.35501	high	low	low	low	low	low	low	low	low
1763	dalmatian	large	2	2	0	4	21	1	1	2	3	2	2	-1.83382	low	low	low	low	low	low	low	low	low	low	low	unc	low	unc	unc	0.536488	moderate	-1.05369	low	low	low	low	low	low	low	low	low
1764	white_swiss_shepherd	large	1.5	1	0	4	22	1	1	2	4	0	0	-1.39025	high	unc	high	high	low	low	low	low	low	low	low	high	moderate	high	high	-0.303476	moderate	1.41939	high	low	low	low	unc	low	low	low	unc
1765	shetland_sheepdog	medium	1	1	0	4	25	2	2	2	3	2	1	NA	low	low	moderate	moderate	low	low	low	unc	low	low	unc	moderate	low	low	low	0.220196	moderate	0.450054	moderate	low	low	low	low	low	low	low	low
1766	smooth_collie	large	8	2	1	4	24	4	2	2	3	2	2	-0.321289	low	low	low	low	low	low	low	low	low	high	high	low	low	low	low	0.788782	high	-0.837091	low	low	low	low	low	low	low	low	low
1767	siberian_husky	large	5.4	1	0	3	26	4	2	1	4	2	1	0.340053	low	low	low	low	high	moderate	high	low	low	unc	unc	low	high	moderate	high	1.02667	high	-0.269619	moderate	low	low	low	low	low	moderate	low	moderate
1768	chinese_crested_dog	small	6.8	1	0	3	10	1	2	1	2	0	0	-0.882371	moderate	moderate	high	high	low	low	low	high	high	unc	high	unc	unc	unc	unc	0.386324	moderate	-0.483089	moderate	low	low	low	low	low	low	moderate	moderate
1769	rough_collie	large	9	2	0	NA	NA	5	2	1	2	1	1	NA	high	moderate	high	high	moderate	low	moderate	low	low	low	low	high	low	low	low	-0.610304	moderate	-0.341616	moderate	low	low	low	low	low	low	low	low
1770	medium_poodle	medium	3	2	0	4	21	1	2	2	3	2	2	1.12218	high	high	low	high	low	low	low	low	low	low	low	moderate	low	low	low	-1.07009	low	-0.948537	low	moderate	low	low	low	low	low	unc	moderate
1771	american_staffordshire_terrier	medium	4	1	1	3	19	2	2	1	2	0	3	-1.84637	low	low	low	low	low	low	low	low	low	unc	unc	high	moderate	moderate	moderate	0.0929591	moderate	1.01738	high	moderate	moderate	low	low	high	low	high	high
1772	dobermann	large	7	2	0	3	21	3	2	2	3	2	1	-1.69349	low	low	moderate	moderate	low	low	low	high	high	low	high	low	low	low	low	0.491507	moderate	1.45332	high	low	low	low	low	low	low	low	low
1773	whippet	medium	4	2	1	NA	17	5	2	2	4	1	1	NA	low	low	low	low	low	low	low	low	low	unc	unc	moderate	low	low	low	0.567788	moderate	-0.289755	moderate	low	low	low	low	low	low	low	low
1774	hovawart	large	2.3	2	0	3	23	2	1	1	3	2	2	-1.80232	low	low	low	low	low	low	low	low	low	low	low	moderate	low	low	low	0.723041	high	0.273818	moderate	low	low	low	low	low	low	low	low
1775	border_collie	large	0.9	1	0	2	28	4	1	2	2	2	0	NA	low	low	moderate	moderate	low	low	low	low	moderate	unc	moderate	high	low	unc	unc	-0.97485	low	1.41541	high	low	low	moderate	low	low	low	moderate	moderate
1776	whippet	medium	10.8	1	0	4	6	5	2	1	1	0	1	NA	low	low	low	low	low	low	low	low	low	low	low	high	low	unc	unc	1.01517	high	0.187471	moderate	low	low	low	low	low	low	low	low
1777	medium_poodle	medium	5	2	0	3	19	5	2	2	2	0	1	-0.369712	low	high	low	high	unc	low	unc	low	low	low	low	moderate	unc	unc	unc	-0.412861	moderate	1.27155	high	low	low	low	low	low	low	moderate	moderate
1778	smooth_collie	large	3	2	1	2	24	4	2	2	3	2	2	-0.321289	low	low	low	low	low	high	high	low	low	low	low	moderate	low	low	low	-0.701116	moderate	-0.294318	moderate	low	low	low	low	low	low	low	low
1779	other_breed	medium	4.2	1	1	4	20	1	1	2	2	2	3	1.34363	low	low	low	low	low	low	low	moderate	high	low	high	moderate	low	low	low	-0.411917	moderate	-0.263396	moderate	moderate	low	low	low	low	low	moderate	moderate
1780	hovawart	large	1	1	0	2	20	5	1	2	3	2	3	-1.57263	low	low	low	low	high	high	high	low	unc	unc	unc	unc	unc	low	unc	0.339182	moderate	-0.421801	moderate	low	low	low	low	low	moderate	low	moderate
1781	keeshond	medium	3	2	0	3	10	3	1	1	2	2	0	-1.74182	high	moderate	low	high	low	moderate	moderate	moderate	high	unc	high	unc	low	low	low	-0.164122	moderate	-0.17939	moderate	moderate	low	low	low	low	low	low	moderate
1782	border_collie	large	10	2	1	3	18	1	2	2	2	2	0	0.351139	low	low	low	low	moderate	low	moderate	low	low	low	low	moderate	low	low	low	-1.06211	low	-0.679211	moderate	low	moderate	low	low	low	low	low	moderate
1783	schipperke	small	3.5	1	0	2	13	2	2	2	2	0	2	-1.69987	low	low	low	low	low	low	low	high	high	low	high	moderate	moderate	moderate	moderate	-1.28105	low	-1.01696	low	low	low	low	low	low	low	low	low
1784	siberian_husky	large	3.9	2	0	3	26	4	2	2	4	2	2	0.340053	moderate	low	low	moderate	moderate	moderate	moderate	low	low	moderate	moderate	moderate	unc	unc	unc	-0.206662	moderate	-0.397222	moderate	low	low	low	low	low	low	low	low
1785	havanese	small	2.7	1	0	4	20	4	1	1	3	2	1	1.52956	high	low	low	high	low	low	low	low	high	unc	high	unc	low	unc	unc	1.85695	high	-0.77657	low	low	low	low	low	low	low	moderate	moderate
1786	other_breed	large	3	2	1	NA	17	3	2	2	2	NA	2	NA	low	low	low	low	low	low	low	low	low	low	low	unc	low	low	low		unc		unc	low	low	low	low	low	low	low	low
1787	hovawart	large	11.3	1	1	3	19	5	2	1	2	2	2	NA	low	low	high	high	low	high	high	low	high	low	high	moderate	moderate	moderate	moderate	3.07384	high	2.24317	high	low	moderate	high	low	low	low	moderate	high
1788	finnish_lapponian_dog	medium	7	1	1	3	23	1	2	1	2	1	3	NA	moderate	high	high	high	moderate	high	high	high	high	low	high	moderate	low	low	low	1.43737	high	0.685735	high	low	low	high	low	low	low	low	high
1789	nova_scotia_duck_tolling_retriever	medium	1.6	2	0	2	22	4	1	1	3	2	1	1.2236	high	low	low	high	low	low	low	low	low	unc	unc	moderate	low	low	low	0.343952	moderate	0.57022	high	low	low	low	low	low	low	low	low
1790	flat_coated_retriever	large	3.5	2	0	3	24	4	1	1	2	2	1	NA	low	low	low	low	low	low	low	low	low	unc	unc	unc	unc	unc	unc	-0.037498	moderate	-0.169301	moderate	low	low	low	low	low	low	low	low
1791	dalmatian	large	3	1	1	3	NA	4	2	2	3	2	0	0.33564	high	high	moderate	high	moderate	low	moderate	low	moderate	unc	moderate	moderate	moderate	moderate	moderate	1.54227	high	1.81213	high	low	low	low	low	low	low	moderate	moderate
1792	spanish_water_dog	medium	5	1	0	2	30	4	2	2	4	0	1	-1.88038	low	low	low	low	low	low	low	low	low	low	low	low	low	low	low	-1.25496	low	-1.07379	low	low	low	low	low	low	low	low	low
1793	east_siberian_laika	large	2	1	NA	1	23	2	1	2	2	1	2	-2.11771	low	low	unc	unc	low	high	high	low	low	moderate	moderate	moderate	unc	unc	unc	0.644159	high	-0.918813	low	low	low	low	low	low	low	low	low
1794	border_collie	large	5	2	0	NA	14	1	2	2	2	2	0	0.351139	low	low	low	low	low	low	low	low	high	high	high	low	low	low	low	-0.122176	moderate	-0.965398	low	low	low	low	low	low	low	low	low
1795	dobermann	large	3	1	0	3	NA	3	2	2	3	2	1	-1.69349	low	low	low	low	high	low	high	low	low	low	low	low	unc	low	unc	2.60025	high	3.74917	high	low	low	low	low	low	low	moderate	moderate
1796	finnish_lapponian_dog	medium	3	2	0	2	18	1	2	2	2	2	3	NA	low	low	moderate	moderate	low	low	low	low	low	low	low	moderate	low	low	low	-0.349831	moderate	-0.489402	moderate	low	low	low	low	low	low	low	low
1797	papillon	small	0.3	2	0	2	24	2	1	1	3	2	1	1.58437	low	low	low	low	low	low	low	unc	unc	unc	unc	moderate	unc	unc	unc		unc		unc	low	low	low	low	low	low	moderate	moderate
1798	keeshond	medium	3	2	0	3	26	5	2	2	2	2	1	NA	low	low	low	low	low	low	low	low	low	low	low	low	low	low	low	-0.269556	moderate	-0.850195	low	low	low	low	low	low	low	low	low
1799	miniature_pinscher	small	1.8	2	0	1	19	1	2	2	3	2	3	0.0992696	low	low	low	low	moderate	low	moderate	low	low	low	low	unc	unc	unc	unc	0.405351	moderate	-0.68822	moderate	low	low	low	low	low	low	low	low
1800	border_collie	large	4	1	0	4	14	1	2	2	2	2	0	0.351139	low	low	low	low	low	low	low	low	moderate	low	moderate	low	low	low	low	-1.28105	low	-1.01696	low	low	low	low	low	low	low	low	low
1801	spanish_water_dog	medium	2.5	1	0	1	20	1	2	2	3	0	3	NA	low	moderate	low	moderate	low	moderate	moderate	low	low	low	low	unc	unc	unc	unc	-1.36135	low	0.0392378	moderate	low	low	low	low	low	moderate	low	moderate
1802	wirehaired_dachshund	small	3.5	1	0	1	22	5	1	2	2	1	0	NA	low	low	low	low	low	low	low	low	low	high	high	high	unc	low	unc	1.76816	high	0.620118	high	low	moderate	low	low	low	low	moderate	moderate
1803	miniature_poodle	small	1.2	1	0	3	19	2	2	2	2	2	3	0.735381	low	high	low	high	low	low	low	low	low	unc	unc	low	unc	low	unc	-0.92044	low	-0.251487	moderate	low	low	low	low	low	low	low	low
1804	american_staffordshire_terrier	medium	1.8	1	1	2	18	2	1	2	3	NA	2	NA	low	low	low	low	low	low	low	low	low	unc	unc	moderate	low	unc	unc	0.0850569	moderate	0.118237	moderate	moderate	low	low	low	low	low	moderate	moderate
1805	white_swiss_shepherd	large	3	2	1	3	22	2	2	2	2	2	2	NA	low	high	moderate	high	low	low	low	low	low	unc	unc	unc	high	moderate	high	-0.107694	moderate	0.430497	moderate	low	low	low	low	low	low	low	low
1806	flat_coated_retriever	large	0.5	1	0	4	22	2	1	1	2	1	2	-1.63026	low	low	low	low	low	moderate	moderate	unc	unc	low	unc	moderate	unc	unc	unc	0.94815	high	0.565707	high	high	moderate	moderate	moderate	moderate	moderate	moderate	high
1807	miniature_pinscher	small	4	1	1	4	15	4	2	2	1	0	1	-1.92173	high	high	low	high	high	moderate	high	low	low	moderate	moderate	low	low	low	low	0.239385	moderate	0.402013	moderate	low	low	low	low	low	low	low	low
1808	border_collie	large	3.3	1	1	4	21	2	2	2	3	2	2	-1.83319	low	low	low	low	low	low	low	low	moderate	moderate	moderate	moderate	low	low	low	-0.364937	moderate	-0.481773	moderate	low	low	low	low	low	low	low	low
1809	dalmatian	large	6.5	2	1	1	20	1	2	2	3	2	3	0.816074	high	high	high	high	high	low	high	low	low	unc	unc	moderate	low	low	low	-0.827875	low	0.332603	moderate	low	low	low	low	low	low	moderate	moderate
1810	schipperke	small	3	2	0	3	18	3	2	2	4	1	2	-0.49892	moderate	moderate	moderate	moderate	moderate	low	moderate	high	high	unc	high	moderate	low	unc	unc	-0.0778313	moderate	0.809601	high	low	low	low	low	low	low	low	low
1811	keeshond	medium	4	2	0	4	23	5	2	2	2	NA	0	0.281201	moderate	low	high	high	low	low	low	low	moderate	moderate	moderate	moderate	unc	low	unc	0.540492	moderate	-0.892847	low	low	low	moderate	low	low	low	low	moderate
1812	medium_poodle	medium	2	1	0	3	25	5	1	1	1	2	1	0.257589	low	low	low	low	low	moderate	moderate	low	moderate	unc	moderate	moderate	low	unc	unc	0.261794	moderate	-0.18293	moderate	low	low	low	low	low	low	low	low
1813	rough_collie	large	11	2	0	NA	NA	5	2	2	2	2	1	-1.10327	low	low	low	low	low	low	low	high	high	high	high	low	low	moderate	moderate	-1.46593	low	-1.14221	low	low	low	low	low	low	low	low	low
1814	siberian_husky	large	1	1	0	1	26	2	2	2	3	2	2	0.71778	low	low	low	low	low	low	low	low	low	low	low	moderate	unc	low	unc	-0.229796	moderate	-0.686401	moderate	low	low	low	low	low	low	moderate	moderate
1815	other_breed	large	1.8	1	0	1	25	4	1	2	3	1	3	-1.57111	low	low	low	low	low	low	low	low	low	low	low	moderate	low	low	low	-0.369515	moderate	0.332068	moderate	low	low	low	low	low	low	moderate	moderate
1816	chinese_crested_dog	small	2.5	1	0	3	22	5	2	2	1	2	1	-2.17247	low	low	low	low	low	low	low	low	unc	high	high	moderate	low	unc	unc	1.17449	high	0.115141	moderate	low	low	low	low	low	low	low	low
1817	dobermann	large	4.4	1	0	3	15	4	2	2	3	2	0	-1.71825	low	moderate	high	high	low	low	low	low	unc	moderate	moderate	high	unc	unc	unc		unc		unc	low	low	low	moderate	low	high	low	high
1818	lapponian_herder	medium	6	1	0	3	23	1	1	2	3	2	2	0.631304	low	low	low	low	low	low	low	low	low	low	low	high	low	low	low	-0.395485	moderate	-0.859691	low	low	low	low	low	low	low	low	low
1819	schipperke	small	6	2	0	2	21	2	2	2	2	1	1	2.01479	low	moderate	moderate	moderate	moderate	moderate	moderate	low	low	low	low	high	moderate	moderate	moderate	0.427613	moderate	-0.652757	moderate	low	low	low	low	low	low	low	low
1820	tibetan_terrier	medium	6	1	0	3	14	4	2	2	2	1	3	-1.8487	high	low	low	high	high	low	high	low	low	low	low	low	low	low	low	-1.34722	low	-0.750546	low	low	low	low	low	low	low	high	high
1821	dalmatian	large	1.5	1	0	4	22	4	2	2	1	0	1	-1.92173	moderate	moderate	low	moderate	low	low	low	high	low	low	high	low	low	low	low	-0.49069	moderate	-0.238146	moderate	low	low	low	low	low	low	low	low
1822	keeshond	medium	5	2	1	3	20	2	2	1	3	2	2	NA	low	moderate	unc	moderate	low	moderate	moderate	high	high	unc	high	high	low	unc	unc	0.662835	high	0.219927	moderate	moderate	low	low	low	low	low	moderate	moderate
1823	standard_poodle	large	2	1	0	4	15	5	2	2	4	2	1	NA	low	moderate	unc	moderate	low	moderate	moderate	low	moderate	moderate	moderate	moderate	moderate	moderate	moderate	-0.692264	moderate	0.657291	high	low	low	low	low	low	low	low	low
1824	dalmatian	large	3.5	1	0	NA	NA	1	1	2	2	2	2	NA	high	low	moderate	high	low	low	low	low	low	unc	unc	moderate	low	unc	unc	0.701427	high	-0.158838	moderate	low	low	low	low	low	low	moderate	moderate
1825	siberian_husky	large	6.5	1	0	3	NA	3	2	1	3	1	1	-0.557167	low	low	low	low	low	low	low	low	low	low	low	moderate	unc	unc	unc	1.69542	high	-0.58825	moderate	low	low	low	low	low	low	low	low
1826	spanish_water_dog	medium	3	2	0	2	26	2	2	1	3	2	1	1.50786	high	high	low	high	moderate	low	moderate	low	moderate	unc	moderate	low	unc	unc	unc	-1.46593	low	-1.14221	low	low	low	low	low	low	low	low	low
1827	portuguese_water_dog	large	1.8	1	0	3	24	3	2	2	2	1	3	1.45793	low	low	low	low	low	low	low	low	low	low	low	moderate	unc	unc	unc	-0.0926324	moderate	0.903383	high	low	low	low	low	low	low	low	low
1828	cavalier_king_charles_spaniel	small	1.8	2	NA	4	18	4	2	2	2	1	1	NA	low	low	low	low	low	low	low	low	low	low	low	unc	moderate	moderate	moderate	0.723059	high	1.28706	high	low	low	low	low	low	moderate	moderate	moderate
1829	spanish_water_dog	medium	8	1	0	1	24	2	1	2	3	NA	1	1.2959	low	low	low	low	low	low	low	high	high	high	high	low	low	low	low	-0.255886	moderate	-0.629578	moderate	low	low	low	low	low	low	low	low
1830	siberian_husky	large	3	1	1	3	20	2	2	2	2	0	0	-0.671498	low	low	low	low	high	high	high	low	low	low	low	high	low	low	low	3.89572	high	2.97118	high	low	low	low	low	low	low	low	low
1831	rough_collie	large	8.5	2	0	4	28	5	2	2	4	2	1	-1.10327	low	low	high	high	low	low	low	moderate	moderate	low	moderate	high	low	low	low	-1.09238	low	-1.30184	low	low	low	low	low	low	low	low	low
1832	siberian_husky	large	7	2	0	2	24	4	2	2	2	2	1	-2.14063	low	low	low	low	low	low	low	low	low	low	low	unc	low	unc	unc	-0.994513	low	0.093823	moderate	low	low	low	low	low	moderate	low	moderate
1833	other_breed	medium	1.3	1	0	4	26	2	1	2	4	2	0	-0.839472	low	low	low	low	low	unc	unc	low	moderate	low	moderate	high	unc	unc	unc	-0.331196	moderate	0.412368	moderate	moderate	low	moderate	low	unc	moderate	low	moderate
1834	hovawart	large	2.8	1	0	1	19	4	1	2	4	2	1	-1.94115	moderate	moderate	low	moderate	moderate	high	high	low	unc	unc	unc	moderate	unc	low	unc	0.420393	moderate	-0.270585	moderate	low	low	low	low	low	low	moderate	moderate
1835	chinese_crested_dog	small	6	1	0	4	18	2	2	2	2	1	1	-0.690101	high	high	low	high	high	low	high	low	low	unc	unc	moderate	unc	unc	unc	0.405328	moderate	-0.194002	moderate	low	low	moderate	low	low	low	low	moderate
1836	siberian_husky	large	3	1	1	NA	NA	1	2	2	4	0	3	2.80179	low	low	low	low	low	moderate	moderate	low	low	unc	unc	low	unc	low	unc	1.0298	high	-0.362497	moderate	moderate	low	low	low	low	low	low	moderate
1837	border_collie	large	1.8	1	0	1	23	1	1	2	3	2	3	1.10942	low	low	low	low	low	low	low	low	low	low	low	moderate	unc	low	unc	-0.113138	moderate	-0.23693	moderate	low	low	moderate	low	low	low	moderate	moderate
1838	french_bulldog	small	7	2	0	4	32	1	2	1	4	1	2	NA	low	low	low	low	low	low	low	low	low	low	low	moderate	moderate	moderate	moderate	-0.529954	moderate	-1.17537	low	low	low	low	low	low	low	low	low
1839	wirehaired_miniature_dachshund	small	5	1	1	2	22	2	2	1	2	0	3	1.09003	low	low	low	low	low	low	low	low	low	unc	unc	moderate	low	low	low	-0.477591	moderate	-0.770406	low	low	low	low	low	low	low	moderate	moderate
1840	other_breed	large	3	2	0	4	32	1	2	2	3	1	2	2.02179	low	low	low	low	low	low	low	low	low	low	low	low	low	low	low	-0.844589	low	-1.21783	low	low	low	low	low	low	low	low	low
1841	cavalier_king_charles_spaniel	small	0.8	2	NA	4	15	4	2	2	2	1	1	NA	low	low	low	low	low	low	low	unc	high	high	high	moderate	moderate	moderate	moderate	1.37859	high	1.29165	high	low	low	low	low	low	moderate	moderate	moderate
1842	miniature_poodle	small	4	1	0	4	20	3	2	1	2	1	2	2.56799	low	low	low	low	low	low	low	high	high	unc	high	moderate	low	unc	unc	0.284464	moderate	-0.476873	moderate	low	low	low	low	low	low	low	low
1843	keeshond	medium	3	2	0	2	19	2	2	2	3	2	2	NA	low	high	high	high	low	low	low	low	low	low	low	high	unc	unc	unc	0.647816	high	-0.176386	moderate	low	low	low	low	low	moderate	low	moderate
1844	rough_collie	large	4	2	0	NA	30	5	2	2	4	2	1	-1.10327	low	low	low	low	low	low	low	moderate	high	low	high	low	low	low	low	-0.461602	moderate	0.249163	moderate	low	low	low	low	low	low	low	low
1845	golden_retriever	large	4	1	0	3	26	1	2	1	2	2	3	NA	low	low	low	low	low	low	low	low	low	low	low	moderate	low	low	low	0.575262	moderate	0.408086	moderate	low	low	low	low	low	low	low	low
1846	siberian_husky	large	3	1	0	2	19	3	2	2	3	2	1	-0.557167	high	high	low	high	high	high	high	unc	high	low	high	moderate	moderate	moderate	moderate	1.85654	high	1.39604	high	low	moderate	low	low	low	low	low	moderate
1847	other_breed	medium	3	1	0	4	17	1	2	2	2	0	3	2.91927	low	low	low	low	low	low	low	low	low	unc	unc	moderate	unc	low	unc	-0.127985	moderate	0.601829	high	low	low	low	low	low	low	moderate	moderate
1848	schipperke	small	9	2	0	2	21	5	2	1	2	2	2	2.01479	low	moderate	high	high	moderate	high	high	low	low	low	low	moderate	low	low	low	-0.00551778	moderate	-0.515927	moderate	low	low	low	low	low	low	low	low
1849	east_siberian_laika	large	4.4	2	0	2	17	1	2	2	2	2	3	-2.20516	low	low	low	low	low	low	low	low	high	high	high	moderate	low	low	low	-0.911298	low	-0.766465	low	low	low	unc	low	low	low	low	unc
1850	other_breed	medium	2.8	2	0	NA	NA	5	2	1	1	2	1	NA	moderate	low	low	moderate	low	moderate	moderate	unc	low	unc	unc	unc	low	low	low	-0.0711911	moderate	-1.02294	low	low	low	low	low	low	low	low	low
1851	siberian_husky	large	0.4	2	0	3	22	2	2	2	3	1	2	1.82924	low	low	low	low	low	moderate	moderate	unc	unc	unc	unc	moderate	unc	unc	unc	0.545881	moderate	0.818331	high	moderate	low	low	low	low	low	moderate	moderate
1852	chinese_crested_dog	small	9	1	1	4	22	2	2	1	2	1	1	-0.690101	low	low	low	low	low	low	low	low	low	low	low	low	low	low	low	-0.101781	moderate	-0.353524	moderate	low	low	low	moderate	low	low	low	moderate
1853	keeshond	medium	1	1	0	NA	26	2	2	2	2	1	2	NA	moderate	low	low	moderate	low	moderate	moderate	low	moderate	unc	moderate	moderate	low	unc	unc	1.55054	high	0.451901	moderate	low	low	low	low	low	moderate	moderate	moderate
1854	golden_retriever	large	0.7	2	0	3	18	2	1	1	2	1	1	NA	low	low	low	low	low	moderate	moderate	unc	high	unc	high	unc	low	low	low	0.789176	high	0.178209	moderate	high	moderate	high	low	low	moderate	high	high
1855	dalmatian	large	3.1	2	1	2	24	2	2	1	2	1	1	NA	low	low	low	low	low	low	low	low	low	low	low	moderate	low	low	low	-0.0378739	moderate	-1.19645	low	low	low	low	low	low	low	low	low
1856	german_shepherd	large	2	1	0	2	17	1	2	1	NA	2	3	NA	high	high	low	high	moderate	low	moderate	low	moderate	unc	moderate	low	high	moderate	high	-0.229796	moderate	-0.686401	moderate	moderate	low	low	low	low	moderate	high	high
1857	cairn_terrier	small	1.9	1	0	4	22	2	1	1	4	2	2	-0.0974831	low	moderate	high	high	low	low	low	low	high	unc	high	moderate	low	low	low	0.546763	moderate	0.50881	high	moderate	low	low	low	moderate	low	high	high
1858	bernese_mountain_dog	large	5.3	1	0	2	22	3	2	2	3	1	0	-0.160097	high	low	moderate	high	low	unc	unc	unc	moderate	unc	moderate	moderate	low	low	low	-0.254514	moderate	-0.43256	moderate	low	low	low	low	low	low	high	high
1859	siberian_husky	large	6.5	2	1	3	12	5	2	1	4	2	2	-0.340772	high	low	moderate	high	low	low	low	high	high	low	high	low	unc	unc	unc	1.61814	high	-0.498279	moderate	low	low	low	low	low	low	low	low
1860	australian_shepherd	large	0.9	1	0	NA	25	1	2	2	3	2	2	NA	low	low	low	low	low	low	low	low	low	low	low	moderate	low	low	low	-0.53213	moderate	0.242281	moderate	low	low	low	low	low	low	moderate	moderate
1861	brittany	medium	6.9	2	0	3	25	2	2	1	2	0	3	-0.971637	low	low	low	low	low	low	low	low	high	high	high	unc	low	unc	unc	-0.480142	moderate	0.543198	high	low	low	low	low	low	low	low	low
1862	keeshond	medium	3.5	2	NA	2	30	1	1	2	3	0	0	0.729192	low	moderate	low	moderate	low	low	low	low	low	low	low	low	moderate	moderate	moderate	-0.794852	low	-0.887954	low	low	low	moderate	low	low	low	low	moderate
1863	dalmatian	large	3	1	1	1	21	2	1	1	2	0	3	NA	low	low	low	low	low	low	low	low	low	unc	unc	high	low	low	low	0.319234	moderate	0.82406	high	moderate	low	low	low	low	low	low	moderate
1864	miniature_pinscher	small	3	1	1	2	24	2	2	2	3	2	0	0.551427	low	moderate	low	moderate	moderate	high	high	high	low	unc	high	moderate	unc	unc	unc	0.0828243	moderate	0.415262	moderate	moderate	moderate	moderate	low	low	low	moderate	moderate
1865	chinese_crested_dog	small	13	1	1	NA	NA	2	2	2	2	0	1	-0.690101	moderate	moderate	high	high	high	low	high	low	low	low	low	low	high	moderate	high		unc		unc	low	low	high	low	low	low	low	high
1866	nova_scotia_duck_tolling_retriever	medium	2.8	2	0	2	28	2	1	2	4	2	2	NA	low	moderate	low	moderate	low	moderate	moderate	low	low	low	low	low	low	unc	unc	-0.0338698	moderate	-1.03561	low	moderate	low	moderate	low	low	low	moderate	moderate
1867	australian_shepherd	large	6.5	1	1	3	22	1	2	2	3	2	2	NA	low	low	low	low	unc	unc	unc	low	high	low	high	low	low	low	low	-0.607114	moderate	-0.212045	moderate	low	low	low	low	low	low	moderate	moderate
1868	german_shepherd	large	6	2	1	1	30	1	2	1	NA	1	3	NA	low	low	low	low	low	moderate	moderate	low	moderate	low	moderate	moderate	low	low	low	-0.721111	moderate	0.911039	high	low	low	low	low	low	low	low	low
1869	australian_shepherd	large	2	2	0	4	19	5	2	2	3	1	1	NA	high	low	moderate	high	low	low	low	low	low	low	low	low	low	low	low	-1.20556	low	-0.322822	moderate	low	low	low	low	low	low	low	low
1870	schipperke	small	2	1	1	2	21	5	2	2	1	2	2	2.01479	low	low	low	low	moderate	high	high	low	low	low	low	moderate	moderate	moderate	moderate	1.72704	high	2.68774	high	moderate	low	low	low	low	low	unc	moderate
1871	shetland_sheepdog	medium	7	2	0	1	20	2	1	2	2	2	2	NA	low	high	low	high	moderate	low	moderate	low	low	unc	unc	unc	low	low	low	-0.812819	low	-0.530485	moderate	low	low	low	low	low	low	low	low
1872	other_breed	medium	10	1	1	4	22	2	2	1	3	0	2	-1.08976	low	moderate	low	moderate	low	low	low	moderate	high	moderate	high	moderate	moderate	moderate	moderate	1.42781	high	1.52401	high	low	low	moderate	low	low	low	low	moderate
1873	siberian_husky	large	5	2	1	1	13	5	2	2	4	1	2	NA	low	low	low	low	low	low	low	low	low	low	low	moderate	unc	unc	unc	0.470695	moderate	0.239879	moderate	low	low	low	unc	low	moderate	low	moderate
1874	labrador_retriever	large	8	2	1	2	25	2	2	2	2	1	1	-1.27778	low	low	low	low	low	low	low	low	low	moderate	moderate	low	low	low	low	-1.06211	low	-0.679211	moderate	low	low	low	low	low	moderate	low	moderate
1875	leonberger	large	2.9	2	0	3	30	1	2	2	2	2	1	NA	low	low	low	low	low	low	low	low	low	low	low	unc	low	low	low	0.384166	moderate	-0.276386	moderate	low	low	low	low	low	low	moderate	moderate
1876	havanese	small	5	2	0	3	16	2	2	2	2	0	0	-0.501629	low	high	low	high	low	low	low	low	low	low	low	unc	moderate	moderate	moderate	-0.743518	moderate	-0.889782	low	low	low	low	low	low	low	moderate	moderate
1877	standard_poodle	large	4.6	2	1	3	18	2	2	2	2	0	0	0.0658007	moderate	low	moderate	moderate	low	low	low	high	high	high	high	unc	low	low	low	0.73002	high	0.35672	moderate	low	low	low	low	low	low	moderate	moderate
1878	bullmastiff	large	1.7	2	1	3	15	2	2	2	2	0	1	-1.00124	high	high	high	high	low	low	low	high	low	unc	high	high	high	moderate	high	0.858529	high	0.661347	high	low	low	low	low	low	low	low	low
1879	other_breed	small	1.8	2	0	3	23	1	1	2	1	0	2	1.75228	low	low	low	low	low	low	low	low	moderate	unc	moderate	high	unc	low	unc	-0.810478	low	0.400345	moderate	low	low	low	low	low	low	moderate	moderate
1880	border_collie	large	7	1	0	3	23	2	2	1	3	2	3	NA	low	low	low	low	low	low	low	low	high	high	high	moderate	low	low	low	-0.618386	moderate	-0.944414	low	low	moderate	low	low	low	low	low	moderate
1881	australian_shepherd	large	3.5	1	0	2	20	5	2	2	4	2	1	NA	low	low	low	low	low	moderate	moderate	low	low	low	low	moderate	unc	low	unc		unc		unc	low	low	low	low	low	low	low	low
1882	tibetan_terrier	medium	2.9	2	0	3	22	4	2	2	3	2	2	-0.872526	low	moderate	low	moderate	low	low	low	low	moderate	moderate	moderate	moderate	unc	low	unc	1.11191	high	-0.451782	moderate	low	low	low	low	low	low	moderate	moderate
1883	american_staffordshire_terrier	medium	3	2	0	1	28	4	2	2	3	2	1	-1.95377	low	low	low	low	low	low	low	low	unc	low	unc	unc	low	unc	unc	-1.07009	low	-0.948537	low	low	low	low	low	low	low	low	low
1884	miniature_schnauzer	small	5	1	0	3	21	5	2	2	3	2	0	0.0716216	low	low	low	low	low	low	low	low	low	unc	unc	unc	low	unc	unc	0.60435	high	0.895395	high	low	low	low	low	low	low	low	low
1885	medium_poodle	medium	6	2	0	4	28	1	1	2	2	2	0	1.23464	low	low	low	low	low	low	low	low	low	unc	unc	moderate	low	unc	unc	-0.762707	low	-0.84174	low	low	low	low	low	low	low	moderate	moderate
1886	white_swiss_shepherd	large	1.5	2	0	4	17	1	2	2	2	2	1	-0.450619	high	low	high	high	low	low	low	low	low	low	low	low	unc	unc	unc	1.49336	high	1.03292	high	low	low	low	low	low	moderate	low	moderate
1887	havanese	small	6	2	1	NA	15	5	2	2	2	0	1	1.49564	high	high	high	high	high	high	high	low	low	low	low	high	low	low	low	-1.46593	low	-1.14221	low	low	low	low	low	low	low	low	low
1888	whippet	medium	9	2	1	2	24	2	2	1	1	0	3	1.24079	low	low	low	low	low	low	low	low	low	unc	unc	high	unc	low	unc	0.829612	high	-0.660674	moderate	low	low	low	low	low	low	low	low
1889	golden_retriever	large	2.8	2	1	1	21	4	1	2	2	2	2	NA	low	low	low	low	low	moderate	moderate	low	low	high	high	moderate	high	moderate	high	0.543593	moderate	0.812415	high	moderate	moderate	moderate	low	low	low	high	high
1890	chihuahua	small	2	2	0	3	31	2	1	2	2	0	0	2.26123	low	moderate	low	moderate	low	low	low	high	high	unc	high	high	low	low	low	0.162941	moderate	-0.894064	low	low	moderate	moderate	low	low	low	moderate	moderate
1891	siberian_husky	large	12	1	0	NA	13	2	2	2	3	2	0	-2.01512	low	low	low	low	moderate	low	moderate	low	low	low	low	unc	low	low	low		unc		unc	low	low	low	moderate	low	low	low	moderate
1892	bullmastiff	large	2.9	1	0	NA	24	2	1	1	2	0	0	NA	low	low	low	low	low	low	low	low	low	low	low	moderate	low	low	low	0.0414626	moderate	-0.734305	moderate	low	low	low	low	low	low	low	low
1893	miniature_poodle	small	1.5	2	0	4	25	3	1	1	2	0	1	2.81323	moderate	moderate	low	moderate	low	low	low	low	low	unc	unc	moderate	low	low	low	-0.29126	moderate	0.829286	high	moderate	low	low	low	low	low	low	moderate
1894	chinese_crested_dog	small	6.5	2	0	4	25	3	2	2	2	0	1	0.0114802	low	moderate	low	moderate	low	low	low	low	low	unc	unc	moderate	moderate	moderate	moderate	-0.0585878	moderate	-0.781768	low	low	low	low	low	low	low	moderate	moderate
1895	american_staffordshire_terrier	medium	2.5	2	1	2	7	2	1	2	2	0	3	-1.95089	low	low	unc	unc	high	moderate	high	moderate	moderate	unc	moderate	unc	low	low	low	2.83331	high	1.73701	high	low	low	moderate	low	low	low	moderate	moderate
1896	cavalier_king_charles_spaniel	small	1	2	0	3	18	1	2	2	3	0	1	-0.276384	low	high	moderate	high	unc	low	unc	unc	low	unc	unc	moderate	low	low	low	-0.0121031	moderate	-0.226717	moderate	low	low	low	low	low	moderate	low	moderate
1897	golden_retriever	large	0.8	1	0	2	25	4	1	2	2	NA	2	1.27216	low	low	low	low	low	moderate	moderate	unc	low	unc	unc	unc	high	moderate	high	1.0695	high	0.729774	high	high	low	moderate	low	low	low	high	high
1898	miniature_schnauzer	small	1.2	1	0	4	21	1	1	2	4	0	0	0.392215	high	low	low	high	low	low	low	moderate	low	low	moderate	moderate	low	low	low	-0.706691	moderate	-0.874203	low	low	low	low	low	low	low	low	low
1899	tibetan_terrier	medium	7.8	1	0	3	26	4	2	2	3	1	1	-1.97565	low	low	low	low	low	low	low	moderate	moderate	moderate	moderate	moderate	low	low	low	0.586977	moderate	-0.337796	moderate	low	low	low	low	low	low	moderate	moderate
1900	german_wirehaired_pointer	large	5	2	0	NA	NA	5	1	2	3	1	0	NA	low	low	low	low	low	low	low	high	high	low	high	low	low	low	low	0.53191	moderate	-0.239844	moderate	moderate	low	low	low	low	moderate	low	moderate
1901	whippet	medium	11	2	1	3	14	1	2	2	3	1	3	-0.598496	low	high	low	high	low	low	low	low	low	unc	unc	high	low	low	low	0.222336	moderate	-0.769894	low	low	low	moderate	low	low	moderate	low	moderate
1902	other_breed	small	5	2	0	1	26	2	2	2	4	1	0	NA	moderate	low	low	moderate	low	low	low	low	low	low	low	high	low	low	low	-1.03326	low	-0.932959	low	low	low	low	low	low	moderate	low	moderate
1903	medium_poodle	medium	0.3	1	0	3	23	4	1	1	2	0	1	-0.822079	low	low	low	low	low	low	low	unc	unc	unc	unc	moderate	unc	unc	unc	-0.299097	moderate	-0.327104	moderate	moderate	low	low	low	low	low	low	moderate
1904	papillon	small	2.1	2	0	4	NA	5	2	1	3	2	1	-1.89423	low	moderate	low	moderate	low	moderate	moderate	low	low	low	low	unc	low	unc	unc	0.0978302	moderate	-0.168503	moderate	low	low	low	low	low	low	moderate	moderate
1905	english_springer_spaniel	large	7	1	0	2	21	4	1	2	1	2	3	NA	low	low	low	low	low	low	low	low	low	high	high	unc	low	unc	unc	-1.28105	low	-1.01696	low	low	low	low	low	low	low	moderate	moderate
1906	other_breed	small	9	1	1	2	26	5	2	1	2	0	1	0.914201	low	high	low	high	low	low	low	high	high	high	high	unc	low	unc	unc	-0.112705	moderate	-0.631351	moderate	moderate	low	low	low	low	low	low	moderate
1907	keeshond	medium	1	2	0	3	25	1	1	1	2	NA	0	NA	low	moderate	low	moderate	low	low	low	unc	low	unc	unc	high	moderate	high	high	-1.11355	low	0.123243	moderate	low	low	low	low	low	low	low	low
1908	german_shepherd	large	2.7	2	0	2	25	4	2	2	2	2	3	-2.08221	low	low	moderate	moderate	low	low	low	low	low	low	low	moderate	low	low	low	0.292697	moderate	-0.976852	low	low	low	low	moderate	low	moderate	moderate	moderate
1909	chinese_crested_dog	small	4.8	2	0	1	24	2	2	2	3	0	0	-1.66846	low	moderate	low	moderate	moderate	low	moderate	low	low	low	low	moderate	low	unc	unc	1.42949	high	-0.707625	moderate	low	low	moderate	low	moderate	low	low	moderate
1910	schipperke	small	6	1	0	2	25	1	2	2	3	2	3	-1.29675	low	low	low	low	low	low	low	low	low	low	low	low	low	low	low	-0.175341	moderate	-0.206938	moderate	low	low	low	low	low	low	low	low
1911	other_breed	small	2	2	0	NA	24	5	2	2	4	2	0	NA	low	low	low	low	low	low	low	low	low	low	low	low	low	low	low	-0.616961	moderate	0.0950395	moderate	low	low	low	high	low	low	low	high
1912	chinese_crested_dog	small	3	2	0	3	NA	2	2	1	NA	1	2	0.947019	low	moderate	high	high	low	low	low	low	low	unc	unc	high	unc	low	unc	1.9431	high	0.552917	high	low	low	low	low	low	moderate	moderate	moderate
1913	other_breed	small	6	1	0	2	27	5	2	2	2	NA	1	NA	low	low	low	low	low	low	low	low	low	low	low	high	unc	low	unc	1.41361	high	0.515778	high	low	low	low	low	low	low	high	high
1914	keeshond	medium	9.5	2	1	NA	17	1	2	2	2	1	3	NA	low	low	low	low	low	low	low	high	high	high	high	high	low	low	low	-1.32127	low	-0.170359	moderate	low	low	low	high	low	moderate	high	high
1915	flat_coated_retriever	large	4	1	0	3	17	2	1	2	1	1	1	NA	low	low	low	low	low	low	low	high	high	unc	high	low	moderate	moderate	moderate	0.375602	moderate	1.38986	high	moderate	moderate	low	low	low	low	high	high
1916	whippet	medium	7.5	2	1	NA	21	1	2	2	3	1	3	-0.598496	low	low	low	low	low	low	low	high	high	unc	high	moderate	unc	low	unc	0.524556	moderate	-1.06998	low	low	moderate	low	low	low	low	low	moderate
1917	tibetan_terrier	medium	0.5	1	0	3	20	2	2	2	1	2	0	-1.16006	low	low	low	low	low	low	low	low	low	low	low	moderate	unc	unc	unc	0.0745715	moderate	0.647177	high	low	low	low	low	low	low	low	low
1918	standard_poodle	large	8	2	1	2	25	3	2	2	4	2	1	-1.31146	low	moderate	low	moderate	low	low	low	low	low	low	low	moderate	low	low	low		unc		unc	low	low	low	low	low	moderate	low	moderate
1919	golden_retriever	large	2.2	1	0	3	21	4	2	2	2	0	1	NA	low	high	low	high	low	low	low	low	low	unc	unc	unc	high	moderate	high	0.0181742	moderate	0.395908	moderate	high	low	high	low	low	moderate	high	high
1920	miniature_schnauzer	small	11	2	NA	2	26	4	2	2	NA	2	1	NA	moderate	low	low	moderate	high	high	high	low	low	low	low	low	unc	low	unc	-1.41652	low	-0.391249	moderate	low	low	low	low	low	low	low	low
1921	whippet	medium	2	1	0	4	27	1	2	2	3	1	0	NA	low	moderate	low	moderate	low	low	low	low	low	unc	unc	low	unc	unc	unc	0.847871	high	-0.78605	low	low	low	low	low	low	moderate	low	moderate
1922	cocker_spaniel	medium	2.5	2	0	3	21	3	1	1	4	2	1	NA	low	low	low	low	moderate	moderate	moderate	low	low	low	low	moderate	low	low	low	0.286365	moderate	0.183635	moderate	low	low	low	low	low	low	low	low
1923	beagle	medium	1	1	0	3	19	2	1	1	3	2	2	2.00219	low	low	moderate	moderate	low	low	low	low	low	unc	unc	high	unc	unc	unc	0.978033	high	0.0987633	moderate	moderate	low	low	low	low	low	low	moderate
1924	beagle	medium	1.2	1	0	3	20	2	2	2	2	2	3	0.708109	low	high	low	high	low	moderate	moderate	low	low	low	low	unc	high	moderate	high	-0.219189	moderate	-0.0814384	moderate	low	low	low	low	low	low	low	low
1925	other_breed	medium	0.7	1	0	2	19	5	1	1	NA	1	0	-2.05976	low	low	low	low	low	moderate	moderate	unc	low	unc	unc	moderate	moderate	moderate	moderate	-0.664289	moderate	-0.278739	moderate	low	low	low	low	low	low	low	low
1926	tibetan_terrier	medium	2	2	1	4	22	2	1	2	2	0	3	0.887877	low	low	low	low	low	moderate	moderate	low	moderate	moderate	moderate	low	low	low	low	-0.995937	low	-0.94563	low	low	low	low	low	low	low	low	low
1927	tibetan_terrier	medium	4	1	0	3	21	2	2	2	1	1	0	-1.16006	low	high	low	high	low	low	low	low	low	unc	unc	high	low	low	low	0.653146	high	-0.604215	moderate	low	low	low	low	low	low	low	low
1928	german_shepherd	large	5	2	1	NA	14	2	2	2	2	2	2	-1.76002	high	low	high	high	low	low	low	high	high	high	high	high	unc	low	unc	1.98221	high	-0.246768	moderate	moderate	low	low	high	moderate	low	moderate	high
1929	boxer	large	5	1	0	2	22	2	2	2	2	NA	3	-1.8352	low	low	low	low	low	low	low	low	low	low	low	moderate	unc	unc	unc	-0.49069	moderate	-0.238146	moderate	low	low	moderate	low	low	moderate	low	moderate
1930	welsh_corgi_cardigan	small	7.5	2	1	NA	15	5	1	1	1	1	2	NA	low	low	high	high	low	low	low	unc	high	high	high	high	low	low	low	-0.62239	moderate	-1.10525	low	low	low	low	low	low	low	moderate	moderate
1931	other_breed	small	3	2	0	4	26	5	2	1	1	1	0	-2.06234	low	low	low	low	low	low	low	unc	high	high	high	moderate	low	low	low	-0.696538	moderate	-1.10816	low	low	low	low	low	low	low	low	low
1932	whippet	medium	0.8	1	0	3	22	1	2	2	3	1	3	1.28546	low	low	low	low	low	low	low	unc	low	unc	unc	moderate	unc	low	unc	-1.28105	low	-1.01696	low	low	low	low	low	low	low	unc	unc
1933	wirehaired_dachshund	small	7	1	0	4	24	4	2	1	2	2	1	1.84683	high	high	low	high	low	low	low	low	low	high	high	moderate	low	low	low	0.255376	moderate	-0.964182	low	moderate	low	low	low	low	low	moderate	moderate
1934	golden_retriever	large	1	2	0	NA	18	5	2	2	2	2	0	-1.56262	moderate	moderate	low	moderate	low	low	low	low	low	low	low	unc	unc	unc	unc	0.763768	high	-0.332972	moderate	low	low	low	low	low	low	low	low
1935	staffordshire_bull_terrier	medium	4	2	1	3	20	4	1	2	2	2	2	-1.06732	low	moderate	moderate	moderate	low	low	low	low	low	low	low	low	unc	low	unc	0.927972	high	1.25245	high	low	low	moderate	low	moderate	low	moderate	moderate
1936	other_breed	small	1.2	2	0	3	26	5	2	2	1	1	0	-2.06234	low	low	low	low	low	low	low	moderate	moderate	low	moderate	high	high	moderate	high	-1.59827	low	-0.609376	moderate	low	low	low	low	low	low	low	low
1937	cairn_terrier	small	0.3	2	0	2	19	5	1	2	2	0	1	NA	high	high	low	high	low	high	high	unc	unc	unc	unc	moderate	unc	unc	unc	-0.183816	moderate	0.297165	moderate	low	low	low	low	low	low	low	low
1938	staffordshire_bull_terrier	medium	2.9	1	0	4	21	2	2	2	2	0	1	1.52853	low	low	low	low	low	low	low	low	low	unc	unc	high	low	low	low	-0.830872	low	-0.211529	moderate	low	low	low	low	low	low	low	low
1939	other_breed	small	4.1	2	0	3	18	4	1	2	1	2	2	0.556133	low	moderate	low	moderate	low	moderate	moderate	low	moderate	high	high	moderate	low	low	low	0.979713	high	-0.545459	moderate	low	low	low	low	low	low	low	low
1940	lapponian_herder	medium	7.8	2	0	2	21	1	2	1	1	1	0	-1.56603	low	moderate	high	high	low	moderate	moderate	high	high	high	high	high	low	low	low	-0.701981	moderate	1.03938	high	low	low	low	low	low	low	low	low
1941	medium_poodle	medium	2.1	2	0	2	24	3	1	2	2	NA	1	NA	low	low	moderate	moderate	high	high	high	low	high	unc	high	high	low	unc	unc		unc		unc	low	moderate	low	low	low	low	moderate	moderate
1942	brittany	medium	6	1	1	NA	NA	2	2	2	2	2	2	-1.6316	low	low	low	low	low	low	low	moderate	moderate	low	moderate	unc	low	low	low	-0.188345	moderate	-0.698979	moderate	low	low	low	low	low	low	low	low
1943	cairn_terrier	small	0.5	2	0	1	26	2	1	2	2	0	2	1.09803	low	low	low	low	low	high	high	unc	high	unc	high	high	unc	low	unc	-1.16873	low	-0.307244	moderate	low	low	high	low	low	moderate	moderate	high
1944	other_breed	medium	5	1	0	4	25	1	2	2	2	0	1	2.80855	low	low	low	low	low	low	low	high	high	moderate	high	high	low	unc	unc	0.0326649	moderate	-0.721716	moderate	low	low	low	low	moderate	low	low	moderate
1945	miniature_poodle	small	3	2	0	3	29	2	1	1	2	2	1	NA	low	low	moderate	moderate	low	moderate	moderate	low	low	unc	unc	high	moderate	moderate	moderate	-0.888459	low	-0.598113	moderate	low	low	low	low	low	low	low	low
1946	border_terrier	medium	13	2	1	3	21	5	1	2	2	0	1	NA	low	low	low	low	low	moderate	moderate	low	low	low	low	unc	moderate	moderate	moderate	2.59221	high	3.40617	high	low	low	moderate	low	low	low	moderate	moderate
1947	keeshond	medium	2.2	1	0	3	21	2	2	2	2	2	3	NA	low	low	low	low	low	low	low	high	high	moderate	high	high	low	low	low	0.855397	high	0.754225	high	low	low	low	low	low	moderate	moderate	moderate
[truncated: 11,768 more rows]

## Sheet: Categories
	BACKGROUND & ENVIRONMENTAL VARIABLES														BEHAVIOURAL TRAITS & SUBTRAITS
[truncated: 12 more rows]
